# Supplementary material for: 4-(Anthracen-9-yl)-2-phenyl-6-(pyridin-2-yl)pyridine
Source: Acta Crystallogr Sect E Struct Rep Online. 2012 Mar 28;68(Pt 4):o1210. doi: 10.1107/S1600536812012299 (PMC3344146; doi:10.1107/S1600536812012299)
Supplement: Supplementary file 1 [file e-68-o1210-sup1.cif]

##############################################################################
#                                                                            #
# This CIF contains the data in a paper accepted for publication in          #
# Acta Crystallographica Section E. It conforms to the requirements of       #
# Notes for Authors for Acta Crystallographica Section E, and has been       #
# peer reviewed under the auspices of the IUCr Commission on Journals.       #
#                                                                            #
# Full details of the Crystallographic Information File format               #
# are given in the paper "The Crystallographic Information File (CIF):       #
# a New Standard Archive File for Crystallography" by S. R. Hall, F. H.      #
# Allen and I. D. Brown [Acta Cryst. (1991), A47, 655-685].                  #
#                                                                            #
# The current version of the core CIF dictionary is obtainable from          #
# ftp://ftp.iucr.org/pub/cif_core.dic.                                       #
#                                                                            #
# Software is freely available for graphical display of the structure(s)     #
# in this CIF. For information consult the CIF software page                 #
# http://www.iucr.org/resources/cif/software.                                #
#                                                                            #
# This file may be used for bona fide research purposes within the           #
# scientific community so long as proper attribution is given to the journal # 
# article from which it was obtained.                                        #
#                                                                            #
##############################################################################
data_I
_audit_creation_method     SHELXL-97
_chemical_name_systematic
;
4-(Anthracen-9-yl)-2-phenyl-6-(pyridin-2-yl)pyridine
;
_chemical_name_common     ?
_chemical_formula_moiety     'C30 H20 N2'
_chemical_formula_sum     'C30 H20 N2'
_chemical_formula_iupac     'C30 H20 N2'
_chemical_formula_weight     408.48
_chemical_melting_point     ?
_symmetry_cell_setting     monoclinic
_symmetry_space_group_name_H-M     'P 21/c'
_symmetry_space_group_name_Hall     '-P 2ybc'
loop_
    _symmetry_equiv_pos_as_xyz
    'x, y, z'
    '-x, y+1/2, -z+1/2'
    '-x, -y, -z'
    'x, -y-1/2, z-1/2'
_cell_length_a     12.6420(3)
_cell_length_b     14.8499(4)
_cell_length_c     11.8707(3)
_cell_angle_alpha     90.00
_cell_angle_beta     104.006(2)
_cell_angle_gamma     90.00
_cell_volume     2162.26(9)
_cell_formula_units_Z     4
_cell_measurement_reflns_used     5640
_cell_measurement_theta_min     2.24
_cell_measurement_theta_max     22.71
_cell_measurement_temperature     298(2)
_exptl_crystal_description     'block'
_exptl_crystal_colour     'pale yellow'
_exptl_crystal_size_max     0.2
_exptl_crystal_size_mid     0.2
_exptl_crystal_size_min     0.2
_exptl_crystal_density_diffrn     1.255
_exptl_crystal_density_meas     ?
_exptl_crystal_density_method     'not measured'
_exptl_crystal_F_000     856
_exptl_absorpt_coefficient_mu     0.073
_exptl_absorpt_correction_type     none
_exptl_absorpt_process_details     ?
_exptl_absorpt_correction_T_min     ?
_exptl_absorpt_correction_T_max     ?
_exptl_special_details     ?
_diffrn_ambient_temperature     298(2)
_diffrn_radiation_type     MoK\a
_diffrn_radiation_wavelength     0.71073
_diffrn_radiation_source     'fine-focus sealed tube'
_diffrn_radiation_monochromator     graphite
_diffrn_measurement_device_type     'Bruker SMART 1000 CCD area-detector'
_diffrn_measurement_method     '\f and \w scans'
_diffrn_detector_area_resol_mean     ?
_diffrn_reflns_number     35644
_diffrn_reflns_av_R_equivalents     0.0382
_diffrn_reflns_av_sigmaI/netI     0.0257
_diffrn_reflns_theta_min     2.15
_diffrn_reflns_theta_max     27.48
_diffrn_reflns_theta_full     27.48
_diffrn_measured_fraction_theta_max     0.997
_diffrn_measured_fraction_theta_full     0.997
_diffrn_reflns_limit_h_min     -16
_diffrn_reflns_limit_h_max     16
_diffrn_reflns_limit_k_min     -19
_diffrn_reflns_limit_k_max     17
_diffrn_reflns_limit_l_min     -15
_diffrn_reflns_limit_l_max     15
_diffrn_standards_number     ?
_diffrn_standards_interval_count     ?
_diffrn_standards_interval_time     ?
_diffrn_standards_decay_%     ?
_refine_special_details
;
Refinement of <i>F</i>^2^ against ALL reflections. The weighted <i>R</i>-factor
<i>wR</i> and goodness of fit <i>S</i> are based on <i>F</i>^2^, conventional
<i>R</i>-factors <i>R</i> are based on <i>F</i>, with <i>F</i> set to zero for
negative <i>F</i>^2^. The threshold expression of <i>F</i>^2^ >
\s(<i>F</i>^2^) is used only for calculating <i>R</i>-factors(gt) <i>etc</i>.
and is not relevant to the choice of reflections for refinement.
<i>R</i>-factors based on <i>F</i>^2^ are statistically about twice as large
as those based on <i>F</i>, and <i>R</i>- factors based on ALL data will be
even larger.
;
_reflns_number_total     4951
_reflns_number_gt     3128
_reflns_threshold_expression     I>2sigma(I)
_refine_ls_structure_factor_coef     Fsqd
_refine_ls_matrix_type     full
_refine_ls_R_factor_all     0.1053
_refine_ls_R_factor_gt     0.0627
_refine_ls_wR_factor_gt     0.1795
_refine_ls_wR_factor_ref     0.2154
_refine_ls_goodness_of_fit_ref     1.325
_refine_ls_restrained_S_all     1.325
_refine_ls_number_reflns     4951
_refine_ls_number_parameters     289
_refine_ls_number_restraints     0
_refine_ls_hydrogen_treatment     constr
_refine_ls_weighting_scheme     calc
_refine_ls_weighting_details
         'calc w=1/[\s^2^(Fo^2^)+(0.1000P)^2^+0.0000P] where P=(Fo^2^+2Fc^2^)/3'
_atom_sites_solution_hydrogens     geom
_atom_sites_solution_primary     direct
_atom_sites_solution_secondary     difmap
_refine_ls_shift/su_max     0.000
_refine_ls_shift/su_mean     0.000
_refine_diff_density_max     0.199
_refine_diff_density_min     -0.202
_refine_ls_extinction_method     none
_refine_ls_extinction_coef     ?
loop_
    _atom_type_symbol
    _atom_type_description
    _atom_type_scat_dispersion_real
    _atom_type_scat_dispersion_imag
    _atom_type_scat_source
    'C' 'C' 0.0033 0.0016
                         'International Tables Vol C Tables 4.2.6.8 and 6.1.1.4'
    'H' 'H' 0.0000 0.0000
                         'International Tables Vol C Tables 4.2.6.8 and 6.1.1.4'
    'N' 'N' 0.0061 0.0033
                         'International Tables Vol C Tables 4.2.6.8 and 6.1.1.4'
_computing_data_collection     'SMART (Bruker, 2007)'
_computing_cell_refinement     'SAINT (Bruker, 2007)'
_computing_data_reduction     'SAINT (Bruker, 2007)'
_computing_structure_solution     'SHELXTL (Sheldrick, 2008)'
_computing_structure_refinement     'SHELXTL (Sheldrick, 2008)'
_computing_molecular_graphics     'SHELXTL (Sheldrick, 2008)'
_computing_publication_material     'SHELXTL (Sheldrick, 2008)'
loop_
    _atom_site_type_symbol
    _atom_site_label
    _atom_site_fract_x
    _atom_site_fract_y
    _atom_site_fract_z
    _atom_site_U_iso_or_equiv
    _atom_site_adp_type
    _atom_site_calc_flag
    _atom_site_refinement_flags
    _atom_site_occupancy
    _atom_site_symmetry_multiplicity
    _atom_site_disorder_assembly
    _atom_site_disorder_group
    N N1 0.56725(12) 0.37331(10) 0.11808(12) 0.0487(4) Uani d . 1 1 . .
    C C18 0.64872(14) 0.37932(12) 0.21431(15) 0.0488(5) Uani d . 1 1 . .
    C C20 0.47454(15) 0.29870(13) -0.05928(15) 0.0509(5) Uani d . 1 1 . .
    C C10 0.82717(15) 0.18045(13) 0.18202(16) 0.0529(5) Uani d . 1 1 . .
    N N2 0.71173(15) 0.45087(13) 0.40278(15) 0.0651(5) Uani d . 1 1 . .
    C C16 0.65564(15) 0.24508(14) 0.05996(16) 0.0533(5) Uani d . 1 1 . .
    H H16 0.6560 0.2001 0.0056 0.064 Uiso calc R 1 1 . .
    C C17 0.57066(15) 0.30714(13) 0.04214(15) 0.0481(5) Uani d . 1 1 . .
    C C6 0.82357(16) 0.11106(13) 0.26209(17) 0.0551(5) Uani d . 1 1 . .
    C C9 0.90771(15) 0.18139(13) 0.11945(17) 0.0547(5) Uani d . 1 1 . .
    C C15 0.73990(14) 0.25080(13) 0.15945(17) 0.0522(5) Uani d . 1 1 . .
    C C5 0.90315(17) 0.04023(14) 0.27789(19) 0.0619(6) Uani d . 1 1 . .
    C C30 0.47702(17) 0.24029(15) -0.14691(16) 0.0588(5) Uani d . 1 1 . .
    H H30 0.5407 0.2087 -0.1464 0.071 Uiso calc R 1 1 . .
    C C25 0.63672(15) 0.44908(12) 0.29968(16) 0.0479(4) Uani d . 1 1 . .
    C C8 0.98524(16) 0.10877(15) 0.13417(18) 0.0612(6) Uani d . 1 1 . .
    C C19 0.73694(15) 0.31995(13) 0.23649(17) 0.0547(5) Uani d . 1 1 . .
    H H19 0.7933 0.3269 0.3027 0.066 Uiso calc R 1 1 . .
    C C1 0.74384(18) 0.10684(15) 0.32911(19) 0.0646(6) Uani d . 1 1 . .
    H H1 0.6908 0.1515 0.3199 0.078 Uiso calc R 1 1 . .
    C C29 0.69808(19) 0.51083(16) 0.48382(18) 0.0668(6) Uani d . 1 1 . .
    H H29 0.7490 0.5117 0.5550 0.080 Uiso calc R 1 1 . .
    C C7 0.98102(17) 0.04122(15) 0.2135(2) 0.0675(6) Uani d . 1 1 . .
    H H7 1.0322 -0.0050 0.2239 0.081 Uiso calc R 1 1 . .
    C C13 0.99391(19) 0.24831(18) -0.0222(2) 0.0722(6) Uani d . 1 1 . .
    H H13 0.9983 0.2948 -0.0733 0.087 Uiso calc R 1 1 . .
    C C14 0.91720(17) 0.25100(16) 0.03936(18) 0.0634(6) Uani d . 1 1 . .
    H H14 0.8692 0.2994 0.0294 0.076 Uiso calc R 1 1 . .
    C C26 0.54987(18) 0.50785(16) 0.2783(2) 0.0708(6) Uani d . 1 1 . .
    H H26 0.4988 0.5066 0.2072 0.085 Uiso calc R 1 1 . .
    C C24 0.38033(18) 0.34689(19) -0.06388(19) 0.0791(7) Uani d . 1 1 . .
    H H24 0.3781 0.3885 -0.0060 0.095 Uiso calc R 1 1 . .
    C C4 0.8981(2) -0.02999(16) 0.3592(2) 0.0798(7) Uani d . 1 1 . .
    H H4 0.9490 -0.0764 0.3699 0.096 Uiso calc R 1 1 . .
    C C28 0.6140(2) 0.56951(17) 0.4665(2) 0.0732(7) Uani d . 1 1 . .
    H H28 0.6075 0.6099 0.5243 0.088 Uiso calc R 1 1 . .
    C C2 0.7437(2) 0.03950(17) 0.4056(2) 0.0762(7) Uani d . 1 1 . .
    H H2 0.6917 0.0391 0.4491 0.091 Uiso calc R 1 1 . .
    C C12 1.0679(2) 0.1750(2) -0.0096(2) 0.0813(7) Uani d . 1 1 . .
    H H12 1.1196 0.1728 -0.0536 0.098 Uiso calc R 1 1 . .
    C C11 1.06313(19) 0.10878(18) 0.0663(2) 0.0780(7) Uani d . 1 1 . .
    H H11 1.1126 0.0615 0.0744 0.094 Uiso calc R 1 1 . .
    C C3 0.8214(2) -0.03005(19) 0.4202(2) 0.0858(8) Uani d . 1 1 . .
    H H3 0.8197 -0.0764 0.4724 0.103 Uiso calc R 1 1 . .
    C C27 0.5389(2) 0.56830(18) 0.3625(2) 0.0873(8) Uani d . 1 1 . .
    H H27 0.4805 0.6082 0.3485 0.105 Uiso calc R 1 1 . .
    C C22 0.2928(2) 0.2736(2) -0.2388(2) 0.0911(9) Uani d . 1 1 . .
    H H22 0.2314 0.2637 -0.2989 0.109 Uiso calc R 1 1 . .
    C C21 0.3868(2) 0.22766(18) -0.23564(19) 0.0789(7) Uani d . 1 1 . .
    H H21 0.3896 0.1872 -0.2947 0.095 Uiso calc R 1 1 . .
    C C23 0.2893(2) 0.3338(2) -0.1538(2) 0.1001(10) Uani d . 1 1 . .
    H H23 0.2258 0.3662 -0.1561 0.120 Uiso calc R 1 1 . .
loop_
    _atom_site_aniso_label
    _atom_site_aniso_U_11
    _atom_site_aniso_U_22
    _atom_site_aniso_U_33
    _atom_site_aniso_U_12
    _atom_site_aniso_U_13
    _atom_site_aniso_U_23
    N1 0.0500(9) 0.0484(10) 0.0466(8) 0.0047(7) 0.0096(7) 0.0033(7)
    C18 0.0479(10) 0.0460(11) 0.0515(10) 0.0006(8) 0.0099(8) 0.0042(8)
    C20 0.0507(11) 0.0549(12) 0.0459(9) 0.0089(8) 0.0092(8) 0.0081(9)
    C10 0.0471(10) 0.0473(11) 0.0576(10) 0.0069(8) -0.0006(8) -0.0051(9)
    N2 0.0652(11) 0.0657(12) 0.0604(10) 0.0019(9) 0.0072(8) -0.0023(9)
    C16 0.0526(11) 0.0504(12) 0.0537(10) 0.0086(8) 0.0069(8) -0.0021(9)
    C17 0.0492(10) 0.0491(11) 0.0455(9) 0.0037(8) 0.0105(8) 0.0064(8)
    C6 0.0487(10) 0.0481(12) 0.0603(11) 0.0038(8) -0.0028(8) -0.0032(9)
    C9 0.0477(10) 0.0511(12) 0.0578(11) 0.0050(8) -0.0021(8) -0.0067(9)
    C15 0.0483(10) 0.0449(11) 0.0603(11) 0.0059(8) 0.0069(8) 0.0028(9)
    C5 0.0532(12) 0.0502(12) 0.0728(13) 0.0069(9) -0.0032(10) -0.0010(10)
    C30 0.0584(12) 0.0651(13) 0.0499(10) 0.0119(10) 0.0073(9) -0.0045(10)
    C25 0.0503(10) 0.0412(10) 0.0519(10) -0.0012(8) 0.0116(8) 0.0042(8)
    C8 0.0476(11) 0.0617(14) 0.0687(13) 0.0084(9) 0.0031(9) -0.0096(11)
    C19 0.0495(10) 0.0497(12) 0.0583(11) 0.0041(8) 0.0001(8) 0.0009(9)
    C1 0.0580(12) 0.0584(14) 0.0726(13) 0.0030(10) 0.0064(10) 0.0001(11)
    C29 0.0793(15) 0.0669(15) 0.0522(11) -0.0039(11) 0.0117(10) -0.0084(10)
    C7 0.0564(12) 0.0540(13) 0.0845(15) 0.0153(10) 0.0024(11) 0.0009(11)
    C13 0.0628(13) 0.0835(17) 0.0662(13) -0.0037(12) 0.0080(11) 0.0032(12)
    C14 0.0548(12) 0.0640(14) 0.0648(12) 0.0050(10) 0.0017(10) -0.0022(11)
    C26 0.0701(14) 0.0677(15) 0.0673(13) 0.0178(11) 0.0026(10) -0.0121(11)
    C24 0.0676(15) 0.1003(19) 0.0601(12) 0.0295(13) -0.0026(10) -0.0151(13)
    C4 0.0747(16) 0.0581(15) 0.0971(17) 0.0133(12) 0.0022(14) 0.0174(13)
    C28 0.0850(16) 0.0680(15) 0.0690(14) 0.0044(12) 0.0233(12) -0.0180(12)
    C2 0.0725(15) 0.0716(16) 0.0825(15) -0.0037(12) 0.0151(12) 0.0121(13)
    C12 0.0626(14) 0.099(2) 0.0828(16) 0.0047(14) 0.0188(12) -0.0051(15)
    C11 0.0585(13) 0.0804(17) 0.0913(17) 0.0164(12) 0.0109(12) -0.0061(15)
    C3 0.0856(18) 0.0694(17) 0.0977(18) -0.0010(13) 0.0133(15) 0.0244(14)
    C27 0.0881(18) 0.0794(18) 0.0926(18) 0.0285(14) 0.0182(14) -0.0137(15)
    C22 0.0741(17) 0.128(2) 0.0582(13) 0.0138(16) -0.0095(12) -0.0087(15)
    C21 0.0836(17) 0.0906(18) 0.0563(12) 0.0096(14) 0.0047(11) -0.0143(12)
    C23 0.0695(16) 0.150(3) 0.0691(15) 0.0432(17) -0.0065(12) -0.0183(17)
_geom_special_details
;
All e.s.d.'s (except the e.s.d. in the dihedral angle between two l.s. planes)
are estimated using the full covariance matrix. The cell e.s.d.'s are taken
into account individually in the estimation of e.s.d.'s in distances, angles
and torsion angles; correlations between e.s.d.'s in cell parameters are only
used when they are defined by crystal symmetry. An approximate (isotropic)
treatment of cell e.s.d.'s is used for estimating e.s.d.'s involving l.s.
planes.
;
loop_
    _geom_bond_atom_site_label_1
    _geom_bond_atom_site_label_2
    _geom_bond_site_symmetry_2
    _geom_bond_distance
    _geom_bond_publ_flag
    N1 C17 . 1.341(2) .
    N1 C18 . 1.343(2) .
    C18 C19 . 1.396(3) ?
    C18 C25 . 1.482(3) ?
    C20 C30 . 1.361(3) ?
    C20 C24 . 1.379(3) ?
    C20 C17 . 1.494(2) ?
    C10 C9 . 1.398(3) ?
    C10 C6 . 1.410(3) ?
    C10 C15 . 1.496(3) ?
    N2 C29 . 1.352(3) .
    N2 C25 . 1.355(2) .
    C16 C15 . 1.388(2) ?
    C16 C17 . 1.392(3) ?
    C16 H16 . 0.9300 ?
    C6 C1 . 1.429(3) ?
    C6 C5 . 1.436(3) ?
    C9 C14 . 1.429(3) ?
    C9 C8 . 1.439(3) ?
    C15 C19 . 1.382(3) ?
    C5 C7 . 1.385(3) ?
    C5 C4 . 1.433(3) ?
    C30 C21 . 1.365(3) ?
    C30 H30 . 0.9300 ?
    C25 C26 . 1.377(3) ?
    C8 C7 . 1.386(3) ?
    C8 C11 . 1.415(3) ?
    C19 H19 . 0.9300 ?
    C1 C2 . 1.351(3) ?
    C1 H1 . 0.9300 ?
    C29 C28 . 1.351(3) ?
    C29 H29 . 0.9300 ?
    C7 H7 . 0.9300 ?
    C13 C14 . 1.349(3) ?
    C13 C12 . 1.420(4) ?
    C13 H13 . 0.9300 ?
    C14 H14 . 0.9300 ?
    C26 C27 . 1.375(3) ?
    C26 H26 . 0.9300 ?
    C24 C23 . 1.381(3) ?
    C24 H24 . 0.9300 ?
    C4 C3 . 1.344(4) ?
    C4 H4 . 0.9300 ?
    C28 C27 . 1.363(3) ?
    C28 H28 . 0.9300 ?
    C2 C3 . 1.407(4) ?
    C2 H2 . 0.9300 ?
    C12 C11 . 1.345(4) ?
    C12 H12 . 0.9300 ?
    C11 H11 . 0.9300 ?
    C3 H3 . 0.9300 ?
    C27 H27 . 0.9300 ?
    C22 C23 . 1.357(4) ?
    C22 C21 . 1.363(4) ?
    C22 H22 . 0.9300 ?
    C21 H21 . 0.9300 ?
    C23 H23 . 0.9300 ?
loop_
    _geom_angle_atom_site_label_1
    _geom_angle_atom_site_label_2
    _geom_angle_atom_site_label_3
    _geom_angle_site_symmetry_1
    _geom_angle_site_symmetry_3
    _geom_angle
    _geom_angle_publ_flag
    C17 N1 C18 . . 118.52(15) .
    N1 C18 C19 . . 122.12(17) ?
    N1 C18 C25 . . 116.33(16) ?
    C19 C18 C25 . . 121.45(16) ?
    C30 C20 C24 . . 118.68(18) ?
    C30 C20 C17 . . 120.31(17) ?
    C24 C20 C17 . . 120.95(18) ?
    C9 C10 C6 . . 120.79(17) ?
    C9 C10 C15 . . 119.89(18) ?
    C6 C10 C15 . . 119.23(19) ?
    C29 N2 C25 . . 118.27(18) .
    C15 C16 C17 . . 119.58(18) ?
    C15 C16 H16 . . 120.2 ?
    C17 C16 H16 . . 120.2 ?
    N1 C17 C16 . . 122.14(16) ?
    N1 C17 C20 . . 116.79(16) ?
    C16 C17 C20 . . 120.93(17) ?
    C10 C6 C1 . . 123.35(18) ?
    C10 C6 C5 . . 119.2(2) ?
    C1 C6 C5 . . 117.49(19) ?
    C10 C9 C14 . . 123.36(18) ?
    C10 C9 C8 . . 119.35(19) ?
    C14 C9 C8 . . 117.3(2) ?
    C19 C15 C16 . . 118.06(16) ?
    C19 C15 C10 . . 122.51(16) ?
    C16 C15 C10 . . 119.37(17) ?
    C7 C5 C4 . . 122.2(2) ?
    C7 C5 C6 . . 119.3(2) ?
    C4 C5 C6 . . 118.5(2) ?
    C20 C30 C21 . . 120.5(2) ?
    C20 C30 H30 . . 119.7 ?
    C21 C30 H30 . . 119.7 ?
    N2 C25 C26 . . 120.42(18) ?
    N2 C25 C18 . . 117.79(16) ?
    C26 C25 C18 . . 121.73(17) ?
    C7 C8 C11 . . 122.3(2) ?
    C7 C8 C9 . . 119.2(2) ?
    C11 C8 C9 . . 118.6(2) ?
    C15 C19 C18 . . 119.54(16) ?
    C15 C19 H19 . . 120.2 ?
    C18 C19 H19 . . 120.2 ?
    C2 C1 C6 . . 121.5(2) ?
    C2 C1 H1 . . 119.3 ?
    C6 C1 H1 . . 119.3 ?
    C28 C29 N2 . . 123.2(2) ?
    C28 C29 H29 . . 118.4 ?
    N2 C29 H29 . . 118.4 ?
    C5 C7 C8 . . 122.16(19) ?
    C5 C7 H7 . . 118.9 ?
    C8 C7 H7 . . 118.9 ?
    C14 C13 C12 . . 120.5(2) ?
    C14 C13 H13 . . 119.8 ?
    C12 C13 H13 . . 119.8 ?
    C13 C14 C9 . . 121.8(2) ?
    C13 C14 H14 . . 119.1 ?
    C9 C14 H14 . . 119.1 ?
    C27 C26 C25 . . 119.7(2) ?
    C27 C26 H26 . . 120.1 ?
    C25 C26 H26 . . 120.1 ?
    C20 C24 C23 . . 120.5(2) ?
    C20 C24 H24 . . 119.7 ?
    C23 C24 H24 . . 119.7 ?
    C3 C4 C5 . . 121.3(2) ?
    C3 C4 H4 . . 119.4 ?
    C5 C4 H4 . . 119.4 ?
    C29 C28 C27 . . 118.6(2) ?
    C29 C28 H28 . . 120.7 ?
    C27 C28 H28 . . 120.7 ?
    C1 C2 C3 . . 120.8(3) ?
    C1 C2 H2 . . 119.6 ?
    C3 C2 H2 . . 119.6 ?
    C11 C12 C13 . . 119.7(2) ?
    C11 C12 H12 . . 120.1 ?
    C13 C12 H12 . . 120.1 ?
    C12 C11 C8 . . 122.1(2) ?
    C12 C11 H11 . . 118.9 ?
    C8 C11 H11 . . 118.9 ?
    C4 C3 C2 . . 120.4(2) ?
    C4 C3 H3 . . 119.8 ?
    C2 C3 H3 . . 119.8 ?
    C28 C27 C26 . . 119.7(2) ?
    C28 C27 H27 . . 120.1 ?
    C26 C27 H27 . . 120.1 ?
    C23 C22 C21 . . 119.6(2) ?
    C23 C22 H22 . . 120.2 ?
    C21 C22 H22 . . 120.2 ?
    C22 C21 C30 . . 120.8(2) ?
    C22 C21 H21 . . 119.6 ?
    C30 C21 H21 . . 119.6 ?
    C22 C23 C24 . . 119.8(2) ?
    C22 C23 H23 . . 120.1 ?
    C24 C23 H23 . . 120.1 ?
data_global
_journal_date_recd_electronic     2012-02-29
_journal_date_accepted     2012-03-21
_journal_name_full     'Acta Crystallographica, Section E'
_journal_year     2012
_journal_volume     68
_journal_issue      4
_journal_page_first     o1210
_journal_page_last     o1210
_journal_paper_category     QO
_journal_paper_doi     10.1107/S1600536812012299
_journal_coeditor_code     XU5476
_publ_contact_author
;
Jia-xiang Yang
Department of Chemistry, Anhui University
Hefei 230039
People's Republic of China
;
_publ_contact_author_email     jxyang@ahu.edu.cn
_publ_contact_author_fax     '086 0551 5107342'
_publ_contact_author_phone     '086 0551 5108151'
_publ_section_title
;
4-(Anthracen-9-yl)-2-phenyl-6-(pyridin-2-yl)pyridine
;
loop_
    _publ_author_name
    _publ_author_address
    'Wang, Hao-Wei'
;
Deparment of Chemistry, Anhui University
Hefei 230039
People's Republic of China
;
    'Ren, Jun'
;
Deparment of Chemistry, Anhui University
Hefei 230039
People's Republic of China
;
    'Ye, Wen-Bo'
;
Deparment of Chemistry, Anhui University
Hefei 230039
People's Republic of China
;
    'Yang, Jia-Xiang'
;
Deparment of Chemistry, Anhui University
Hefei 230039
People's Republic of China
;
