# Supplementary material for: 4-(Anthracen-9-yl)-2-phenyl-6-(pyridin-2-yl)pyridine
Source: Acta Crystallogr Sect E Struct Rep Online. 2012 Mar 28;68(Pt 4):o1210. doi: 10.1107/S1600536812012299 (PMC3344146; doi:10.1107/S1600536812012299)
Supplement: Supplementary file 2 [file e-68-o1210-Isup2.hkl]

# 
# h,k,l, Fc-squared, Fo-squared, sigma(Fo-squared) and status flag 
# 
data_I
_shelx_title '    L1 in P2(1)/c' 
_shelx_refln_list_code          4 
_shelx_F_calc_maximum      188.44 
_exptl_crystal_F_000       856.00 
_reflns_d_resolution_high  0.7702 
 
loop_ 
 _symmetry_equiv_pos_as_xyz 
 'x, y, z' 
 '-x, y+1/2, -z+1/2' 
 '-x, -y, -z' 
 'x, -y-1/2, z-1/2' 
 
_cell_length_a    12.6420 
_cell_length_b    14.8499 
_cell_length_c    11.8707 
_cell_angle_alpha  90.000 
_cell_angle_beta  104.006 
_cell_angle_gamma  90.000 
 
_shelx_F_squared_multiplier     1.000 
 
loop_ 
 _refln_index_h 
 _refln_index_k 
 _refln_index_l 
 _refln_F_squared_calc 
 _refln_F_squared_meas 
 _refln_F_squared_sigma 
 _refln_observed_status 
   2   0   0      476.33      511.09      8.22 o 
   3   0   0     5672.63     5021.38     46.55 o 
   4   0   0      729.30      713.74      8.46 o 
   5   0   0      891.98      838.06     10.12 o 
   6   0   0      676.79      589.84      8.30 o 
   7   0   0      182.59      148.56      4.15 o 
   8   0   0       20.78       21.59      2.24 o 
   9   0   0      144.82      139.93      3.72 o 
  10   0   0        0.53       -1.83      1.86 o 
  11   0   0     1734.97     1774.47     17.77 o 
  12   0   0      132.84      159.73      9.59 o 
  13   0   0        0.01        0.33      2.82 o 
  14   0   0        0.07        1.42      2.71 o 
  15   0   0        6.26        8.54      3.23 o 
   1   1   0     5679.26     5485.14     71.86 o 
   2   1   0     1673.61     1589.14     12.60 o 
   3   1   0      835.82      836.07      7.54 o 
   4   1   0        7.58       13.48      0.87 o 
   5   1   0        0.83       -0.60      0.60 o 
   6   1   0        0.14        0.97      0.74 o 
   7   1   0       54.34       63.18      2.20 o 
   8   1   0        2.34        2.82      0.93 o 
   9   1   0        0.20       -0.42      1.00 o 
  10   1   0      174.64      171.68      3.06 o 
  11   1   0      730.09      768.17      7.07 o 
  12   1   0      879.46      928.74     10.95 o 
  13   1   0      103.19      120.39      4.14 o 
  14   1   0        8.01        5.36      2.10 o 
  15   1   0        6.41        3.11      2.51 o 
   0   2   0     1034.56      909.26     13.15 o 
   1   2   0      751.78      734.58     11.27 o 
   2   2   0      399.93      348.95      3.16 o 
   3   2   0       48.40       40.15      1.07 o 
   4   2   0       83.38      101.97      2.02 o 
   5   2   0       17.66       25.33      1.14 o 
   6   2   0       21.53       14.52      1.01 o 
   7   2   0       91.82       90.60      2.13 o 
   8   2   0       23.65       28.40      2.27 o 
   9   2   0       43.89       49.38      2.06 o 
  10   2   0        5.53        3.97      1.31 o 
  11   2   0        3.33        2.99      2.01 o 
  12   2   0      113.44      147.56      3.75 o 
  13   2   0        0.24       -3.29      3.29 o 
  14   2   0       11.31       12.80      2.26 o 
  15   2   0       31.60       25.70      3.13 o 
   1   3   0      440.93      422.65      5.08 o 
   2   3   0     1917.16     1751.97     12.37 o 
   3   3   0     1966.55     1866.10     10.79 o 
   4   3   0       11.95       22.51      0.91 o 
   5   3   0       39.88       37.35      1.19 o 
   6   3   0      120.34      104.12      3.00 o 
   7   3   0       97.96      119.23      2.92 o 
   8   3   0       99.45       97.79      2.45 o 
   9   3   0      183.88      186.18      6.87 o 
  10   3   0        3.91        0.58      1.17 o 
  11   3   0      144.84      152.27      6.34 o 
  12   3   0       24.74       26.35      2.07 o 
  13   3   0        3.06       -1.14      1.57 o 
  14   3   0        3.67        5.93      2.38 o 
  15   3   0       12.69       18.63      3.32 o 
   0   4   0     5551.00     4623.69     62.46 o 
   1   4   0       36.55       36.64      2.49 o 
   2   4   0        9.60       20.44      0.91 o 
   3   4   0       29.10       28.03      0.92 o 
   4   4   0      812.03      819.35      5.69 o 
   5   4   0     2103.86     2350.45     13.97 o 
   6   4   0       17.18       13.34      1.12 o 
   7   4   0        6.88       11.46      1.03 o 
   8   4   0      133.79      138.21      3.29 o 
   9   4   0       39.59       40.07      1.77 o 
  10   4   0       82.56      106.69      4.13 o 
  11   4   0       33.27       32.76      2.43 o 
  12   4   0        1.62        0.31      1.66 o 
  13   4   0        7.69        8.33      1.98 o 
  14   4   0        5.79       12.79      2.59 o 
  15   4   0        3.37        4.06      2.48 o 
   1   5   0      173.91      156.40      2.44 o 
   2   5   0        0.51        1.65      0.56 o 
   3   5   0      409.59      419.66      3.76 o 
   4   5   0     6611.13     6862.73     37.19 o 
   5   5   0       23.67       21.89      1.50 o 
   6   5   0      270.03      307.47      4.31 o 
   7   5   0      321.10      329.36      5.66 o 
   8   5   0        3.13        5.71      1.28 o 
   9   5   0       31.82       34.57      2.10 o 
  10   5   0        5.25        3.34      1.57 o 
  11   5   0        1.42       -1.43      1.43 o 
  12   5   0        4.62        5.22      1.84 o 
  13   5   0        7.78        8.20      2.10 o 
  14   5   0        3.56        3.20      2.02 o 
  15   5   0       12.87       25.89      3.32 o 
   0   6   0      356.62      339.68      4.97 o 
   1   6   0       34.27       41.20      1.15 o 
   2   6   0      303.23      307.60      7.71 o 
   3   6   0      933.75      926.80      6.90 o 
   4   6   0      186.36      231.50      2.86 o 
   5   6   0      224.69      269.26      2.99 o 
   6   6   0      156.53      149.93      2.39 o 
   7   6   0       60.39       60.08      1.83 o 
   8   6   0      351.69      379.54      4.71 o 
   9   6   0        3.25        1.53      2.20 o 
  10   6   0       14.63       13.71      1.79 o 
  11   6   0        2.06        1.81      1.55 o 
  12   6   0       11.66       14.28      2.03 o 
  13   6   0        0.01        0.94      2.76 o 
  14   6   0        1.10       -2.39      2.39 o 
  15   6   0       27.19       41.95      4.81 o 
   1   7   0       75.49       76.21      2.23 o 
   2   7   0        1.07        2.20      0.58 o 
   3   7   0        0.51        0.52      0.70 o 
   4   7   0        8.30       13.21      1.17 o 
   5   7   0       92.28       86.61      2.04 o 
   6   7   0       20.02       23.67      1.25 o 
   7   7   0       94.42       97.35      2.70 o 
   8   7   0       42.35       53.58      2.43 o 
   9   7   0       14.64       14.62      1.76 o 
  10   7   0        4.25       -0.06      1.58 o 
  11   7   0       36.31       40.59      2.70 o 
  12   7   0       10.35        6.37      2.33 o 
  13   7   0        0.77        3.53      2.43 o 
  14   7   0        3.64        7.50      2.92 o 
   0   8   0      157.08      164.79      3.77 o 
   1   8   0       17.03       22.09      1.11 o 
   2   8   0       29.10       33.04      2.01 o 
   3   8   0      237.84      255.53      3.13 o 
   4   8   0      117.47      118.79      2.29 o 
   5   8   0       48.87       45.67      2.42 o 
   6   8   0       79.07       84.93      2.34 o 
   7   8   0        0.01        0.75      1.17 o 
   8   8   0        7.20        8.56      1.52 o 
   9   8   0       81.60       77.28      3.60 o 
  10   8   0       23.93       23.32      2.66 o 
  11   8   0        2.83        3.05      2.16 o 
  12   8   0       25.32       28.35      4.39 o 
  13   8   0        0.22        2.59      2.44 o 
  14   8   0        1.43        7.09      2.83 o 
   1   9   0       24.44       26.26      1.22 o 
   2   9   0      217.86      220.12      3.27 o 
   3   9   0       29.92       27.07      1.34 o 
   4   9   0      338.57      359.76      4.12 o 
   5   9   0       81.38       89.09      2.62 o 
   6   9   0       31.27       36.38      1.95 o 
   7   9   0        0.06        1.37      1.52 o 
   8   9   0       51.64       35.69      3.94 o 
   9   9   0      144.98      125.02      6.41 o 
  10   9   0        0.24       -0.52      1.89 o 
  11   9   0        7.79       10.05      2.52 o 
  12   9   0        6.65        6.24      2.55 o 
  13   9   0        0.63        0.63      2.83 o 
  14   9   0        2.85        3.41      2.75 o 
   0  10   0      279.46      289.26      4.39 o 
   1  10   0       12.35       11.49      1.23 o 
   2  10   0       68.27       69.71      3.16 o 
   3  10   0      456.03      525.28      7.84 o 
   4  10   0       41.36       53.44      2.24 o 
   5  10   0       41.00       46.64      2.19 o 
   6  10   0        0.30        0.68      1.55 o 
   7  10   0       39.63       36.34      2.58 o 
   8  10   0      220.07      169.09      4.62 o 
   9  10   0        0.37        0.95      1.89 o 
  10  10   0       30.25       34.90      3.11 o 
  11  10   0       18.28       14.12      2.85 o 
  12  10   0        0.25       -3.22      3.22 o 
  13  10   0        0.24       -1.22      2.58 o 
   1  11   0        0.04        1.97      1.57 o 
   2  11   0      122.32      125.84      2.92 o 
   3  11   0       43.33       40.01      2.03 o 
   4  11   0      225.93      227.08      4.02 o 
   5  11   0        1.19        3.65      1.36 o 
   6  11   0       17.22       24.35      3.38 o 
   7  11   0        2.31       -1.39      2.19 o 
   8  11   0       54.67       47.82      3.71 o 
   9  11   0       16.47       20.85      2.71 o 
  10  11   0       10.88        9.24      2.43 o 
  11  11   0        2.97       -1.38      2.20 o 
  12  11   0        4.37        8.41      2.86 o 
  13  11   0        0.01        4.32      2.88 o 
   0  12   0       54.36       67.75      6.11 o 
   1  12   0        1.41        0.57      3.74 o 
   2  12   0       17.99       15.92      2.27 o 
   3  12   0        0.70       -1.07      1.57 o 
   4  12   0       35.61       32.63      2.66 o 
   5  12   0       30.28       23.38      2.28 o 
   6  12   0        3.93        3.84      2.00 o 
   7  12   0        9.43        8.42      1.99 o 
   8  12   0        0.31       -1.81      1.81 o 
   9  12   0       19.98       14.39      2.68 o 
  10  12   0        0.69       -0.61      2.25 o 
  11  12   0        0.45       -1.71      2.42 o 
  12  12   0        0.28       -1.54      2.56 o 
   1  13   0       25.71       28.66      3.40 o 
   2  13   0       59.07       63.28      4.40 o 
   3  13   0       49.04       45.86      3.82 o 
   4  13   0        0.21        1.41      1.94 o 
   5  13   0        7.69        6.82      2.78 o 
   6  13   0        1.92        1.83      2.66 o 
   7  13   0       15.05        9.61      2.90 o 
   8  13   0        0.30       -2.07      2.07 o 
   9  13   0       16.20       15.26      3.96 o 
  10  13   0        9.25        0.30      2.53 o 
  11  13   0        0.23        3.12      2.74 o 
   0  14   0     1237.97     1354.26     27.24 o 
   1  14   0      489.85      566.42     11.29 o 
   2  14   0       53.19       66.45      6.04 o 
   3  14   0        7.92        7.34      4.89 o 
   4  14   0       17.70       22.38      4.51 o 
   5  14   0       13.14        6.81      2.82 o 
   6  14   0        8.29        7.31      2.82 o 
   7  14   0        2.81        0.27      2.71 o 
   8  14   0       17.85       12.95      4.12 o 
   9  14   0        4.65        5.96      4.41 o 
  10  14   0        0.00        1.76      3.48 o 
   1  15   0      749.30      888.99     15.03 o 
   2  15   0       38.78       46.78      4.38 o 
   3  15   0       13.29       18.26      5.17 o 
   4  15   0        9.72        6.64      3.76 o 
   5  15   0        0.98        2.32      3.99 o 
   6  15   0        0.33        0.28      3.55 o 
   7  15   0        2.36       -0.55      3.07 o 
   8  15   0        0.88       -2.87      2.87 o 
   9  15   0        0.73       -3.04      3.04 o 
   0  16   0      261.59      291.24     12.68 o 
   1  16   0       84.02      103.55      6.06 o 
   2  16   0        1.78        7.06      3.31 o 
   3  16   0        2.02       -3.76      3.76 o 
   4  16   0        0.25       -1.00      3.99 o 
   5  16   0        0.84       -3.76      3.76 o 
   6  16   0        0.21       -3.52      3.52 o 
   7  16   0        0.16        0.33      4.46 o 
   8  16   0        1.31       -0.01      5.08 o 
   1  17   0        0.06        2.23      3.23 o 
   2  17   0        0.26        1.99      4.93 o 
   3  17   0        4.99       -1.99      4.46 o 
   4  17   0        0.16       -1.66      4.70 o 
   5  17   0        0.01       -3.76      3.76 o 
   6  17   0        0.26       -1.66      4.23 o 
   7  17   0        2.09       -2.32      4.46 o 
   0  18   0        0.83       -4.23      4.23 o 
   1  18   0        0.13       -4.46      4.46 o 
   2  18   0        6.45       -3.99      4.70 o 
   3  18   0        9.46       -4.46      4.46 o 
   4  18   0        0.04       -3.76      3.76 o 
   5  18   0        7.82        3.65      4.93 o 
   1  19   0        6.41       -1.00      5.17 o 
   2  19   0        2.63        5.31      5.40 o 
 -16   1   1        4.57        8.54      2.43 o 
 -15   1   1        5.01        7.81      2.21 o 
 -14   1   1        0.04        1.28      2.02 o 
 -13   1   1      115.27      107.62      4.61 o 
 -12   1   1      117.55      137.32      4.95 o 
 -11   1   1       23.04       17.66      2.07 o 
 -10   1   1        5.08        4.51      1.35 o 
  -9   1   1        1.03       -0.93      0.93 o 
  -8   1   1      172.98      201.83      5.00 o 
  -7   1   1       62.17       54.02      1.90 o 
  -6   1   1       33.33       29.97      1.47 o 
  -5   1   1      126.20      122.55      2.16 o 
  -4   1   1       12.61       15.99      1.16 o 
  -3   1   1     4838.03     4376.96     28.82 o 
  -2   1   1    11085.08    10524.11     77.48 o 
  -1   1   1      131.26      115.90      3.05 o 
   0   1   1      624.77      564.72      6.31 o 
   1   1   1      206.46      204.41      2.75 o 
   2   1   1    26621.96    23380.44    234.94 o 
   3   1   1     1456.19     1352.36      9.91 o 
   4   1   1      236.64      235.79      2.57 o 
   5   1   1      491.91      468.34      4.30 o 
   6   1   1      563.21      561.03      4.67 o 
   7   1   1      127.84      145.04      2.31 o 
   8   1   1        1.56        0.24      0.85 o 
   9   1   1      119.53      118.58      2.61 o 
  10   1   1       55.98       64.71      2.32 o 
  11   1   1        9.33        7.72      1.47 o 
  12   1   1        0.45        0.54      1.54 o 
  13   1   1      506.79      583.86      8.66 o 
  14   1   1       28.74       35.40      3.83 o 
  15   1   1        0.16        0.89      2.43 o 
 -16   2   1        0.06        7.03      3.37 o 
 -15   2   1        4.87        6.35      2.16 o 
 -14   2   1       10.51        6.18      2.70 o 
 -13   2   1      152.74      174.13      4.62 o 
 -12   2   1       47.47       50.16      2.90 o 
 -11   2   1      529.98      558.85      7.21 o 
 -10   2   1       35.57       40.81      2.26 o 
  -9   2   1        9.53        9.99      1.35 o 
  -8   2   1        6.95       13.26      1.28 o 
  -7   2   1      242.92      272.76      3.80 o 
  -6   2   1      172.67      211.86      3.10 o 
  -5   2   1     1749.00     1730.03     12.79 o 
  -4   2   1     2059.15     1956.66     13.91 o 
  -3   2   1     3691.61     3612.28     27.83 o 
  -2   2   1      306.07      288.58      3.24 o 
  -1   2   1     4030.25     3818.38     51.19 o 
   0   2   1     4644.04     4117.59     55.18 o 
   1   2   1     5640.47     5092.31     33.65 o 
   2   2   1       39.74       42.04      1.23 o 
   3   2   1      189.14      185.29      2.14 o 
   4   2   1      575.55      567.07      4.67 o 
   5   2   1      973.68      973.12      7.30 o 
   6   2   1       95.08       66.39      1.88 o 
   7   2   1        7.32       11.80      1.04 o 
   8   2   1       20.29       16.27      1.36 o 
   9   2   1      156.25      155.15      3.67 o 
  10   2   1      244.34      237.73      4.11 o 
  11   2   1      126.19      132.57      3.09 o 
  12   2   1        5.93        2.86      1.63 o 
  13   2   1        1.22        6.70      1.80 o 
  14   2   1      107.16      121.36      6.16 o 
  15   2   1       10.84        7.29      2.70 o 
 -15   3   1       24.14       27.30      5.43 o 
 -14   3   1       38.62       47.46      3.11 o 
 -13   3   1        0.04        3.98      2.16 o 
 -12   3   1      165.65      207.36      4.66 o 
 -11   3   1       18.05       11.22      2.15 o 
 -10   3   1       43.70       38.33      2.29 o 
  -9   3   1        0.32        1.15      1.06 o 
  -8   3   1        0.31       -0.99      0.99 o 
  -7   3   1     1913.51     1966.68     15.17 o 
  -6   3   1      136.30      159.18      2.40 o 
  -5   3   1      210.93      213.65      2.57 o 
  -4   3   1      194.87      208.61      2.13 o 
  -3   3   1     2089.46     1969.53     12.28 o 
  -2   3   1       24.30       17.80      0.94 o 
  -1   3   1    21840.01    19840.03    164.91 o 
   0   3   1      947.34      835.87     13.38 o 
   1   3   1     8290.41     7627.77     50.08 o 
   2   3   1      158.85      140.48      3.34 o 
   3   3   1      232.59      177.26      2.13 o 
   4   3   1     1899.66     1920.39     15.06 o 
   5   3   1      615.46      643.81      5.07 o 
   6   3   1       34.82       36.79      1.40 o 
   7   3   1      104.29      108.71      2.41 o 
   8   3   1        7.90        6.07      1.92 o 
   9   3   1        0.54       -0.18      0.98 o 
  10   3   1       41.87       53.39      2.39 o 
  11   3   1        8.09        8.52      1.85 o 
  12   3   1       25.91       31.19      3.72 o 
  13   3   1        4.91        3.74      1.88 o 
  14   3   1        0.08        0.77      2.17 o 
  15   3   1        0.09       10.42      4.28 o 
 -15   4   1       36.80       38.74      3.61 o 
 -14   4   1       12.07       10.17      2.50 o 
 -13   4   1       38.29       37.79      2.78 o 
 -12   4   1       75.09       98.93      4.30 o 
 -11   4   1       51.40       54.26      3.80 o 
 -10   4   1       26.00       32.11      2.32 o 
  -9   4   1        6.58        3.04      1.82 o 
  -8   4   1      413.53      449.78      4.46 o 
  -7   4   1      251.22      284.76      4.12 o 
  -6   4   1      376.83      447.97      3.98 o 
  -5   4   1      362.81      394.00      3.19 o 
  -4   4   1     1498.65     1381.36      7.83 o 
  -3   4   1       12.63       13.80      0.88 o 
  -2   4   1     4158.83     3739.73     25.04 o 
  -1   4   1      361.37      299.73      4.98 o 
   0   4   1      213.01      173.46      4.31 o 
   1   4   1      289.18      254.79      3.49 o 
   2   4   1      117.80      107.29      2.88 o 
   3   4   1       17.89       20.16      0.90 o 
   4   4   1      845.73      912.60      6.34 o 
   5   4   1      215.41      198.24      2.56 o 
   6   4   1      367.92      437.80      4.23 o 
   7   4   1        0.61        0.95      1.02 o 
   8   4   1        0.02        0.54      1.25 o 
   9   4   1      260.20      257.56      3.57 o 
  10   4   1      256.71      282.19      3.92 o 
  11   4   1        8.63        5.93      1.70 o 
  12   4   1        0.21        0.01      1.71 o 
  13   4   1       10.88        9.69      2.15 o 
  14   4   1       11.27       18.50      2.57 o 
  15   4   1        7.79        9.71      2.91 o 
 -15   5   1        9.24       12.96      2.93 o 
 -14   5   1        3.69       -1.75      2.20 o 
 -13   5   1        1.16        2.53      3.23 o 
 -12   5   1       10.30       17.77      2.20 o 
 -11   5   1        4.07        3.98      1.66 o 
 -10   5   1        1.30        3.67      1.49 o 
  -9   5   1       60.95       61.02      3.01 o 
  -8   5   1       63.63       70.28      2.60 o 
  -7   5   1       19.92       19.78      1.14 o 
  -6   5   1      342.66      337.81      3.38 o 
  -5   5   1      228.72      222.94      2.49 o 
  -4   5   1      194.84      208.08      2.34 o 
  -3   5   1     1685.85     1750.61     11.40 o 
  -2   5   1     1723.43     1616.03     10.43 o 
  -1   5   1      177.45      161.56      2.12 o 
   0   5   1      224.63      228.75      4.23 o 
   1   5   1        0.01        2.22      0.77 o 
   2   5   1      660.41      645.95      5.82 o 
   3   5   1     3278.74     3297.11     20.34 o 
   4   5   1        7.15       12.75      0.93 o 
   5   5   1     1283.17     1342.69      8.98 o 
   6   5   1      176.95      170.55      2.59 o 
   7   5   1       58.57       78.22      2.40 o 
   8   5   1      328.35      364.31      4.25 o 
   9   5   1       29.22       37.95      1.91 o 
  10   5   1        2.45        5.51      2.01 o 
  11   5   1        1.12       -1.00      2.60 o 
  12   5   1        0.53       -1.61      1.61 o 
  13   5   1        0.02        1.00      1.96 o 
  14   5   1        0.83        2.97      2.13 o 
  15   5   1        0.00        4.36      3.23 o 
 -15   6   1        0.01        6.11      2.84 o 
 -14   6   1        0.19        2.88      2.18 o 
 -13   6   1        7.26        4.29      2.04 o 
 -12   6   1       26.05       24.46      2.52 o 
 -11   6   1        5.17        9.51      1.86 o 
 -10   6   1       71.30       70.58      3.00 o 
  -9   6   1      139.89      127.08      3.50 o 
  -8   6   1      134.65      121.77      3.10 o 
  -7   6   1      148.04      148.10      2.69 o 
  -6   6   1       36.95       39.71      1.36 o 
  -5   6   1      176.93      216.32      2.60 o 
  -4   6   1       35.87       34.86      1.22 o 
  -3   6   1       29.91       37.50      1.27 o 
  -2   6   1     1636.94     1582.34     10.44 o 
  -1   6   1      210.50      174.13      2.38 o 
   0   6   1       27.09       23.06      1.44 o 
   1   6   1      349.44      335.87      3.86 o 
   2   6   1      134.85      106.67      2.16 o 
   3   6   1       20.47       22.72      1.22 o 
   4   6   1        1.33        4.34      0.71 o 
   5   6   1       78.31       89.62      1.89 o 
   6   6   1       17.26       11.09      1.01 o 
   7   6   1       48.59       52.02      1.80 o 
   8   6   1        0.00       -0.91      0.91 o 
   9   6   1      202.11      217.54      3.78 o 
  10   6   1       37.88       32.68      4.33 o 
  11   6   1        1.37        3.50      1.75 o 
  12   6   1        1.27        2.12      2.28 o 
  13   6   1        0.14       -2.27      2.27 o 
  14   6   1        8.19        9.85      2.91 o 
 -15   7   1        1.97       -2.90      3.23 o 
 -14   7   1        1.77        1.20      2.48 o 
 -13   7   1        0.34        1.35      1.90 o 
 -12   7   1       12.88       10.31      2.07 o 
 -11   7   1       28.78       34.88      4.30 o 
 -10   7   1        5.62        4.62      1.69 o 
  -9   7   1        6.21        2.03      1.49 o 
  -8   7   1       40.17       32.53      2.05 o 
  -7   7   1        5.08        8.11      1.35 o 
  -6   7   1       43.01       49.87      1.87 o 
  -5   7   1      101.74       92.02      1.88 o 
  -4   7   1      143.59      163.96      2.23 o 
  -3   7   1       70.03       77.29      1.61 o 
  -2   7   1       95.73       90.50      1.62 o 
  -1   7   1      315.89      303.40      3.30 o 
   0   7   1      413.29      416.25      8.50 o 
   1   7   1      246.78      235.44      3.31 o 
   2   7   1       53.21       59.12      1.88 o 
   3   7   1      630.90      662.89      6.08 o 
   4   7   1      550.93      604.59      5.45 o 
   5   7   1      164.37      177.80      2.60 o 
   6   7   1        8.95        7.22      0.97 o 
   7   7   1       13.45       16.69      1.23 o 
   8   7   1        9.36       10.13      1.22 o 
   9   7   1        5.87        3.08      1.49 o 
  10   7   1       10.60       13.75      2.33 o 
  11   7   1        1.11       -1.51      1.99 o 
  12   7   1        1.41       -2.53      2.53 o 
  13   7   1        0.21       -2.20      2.20 o 
  14   7   1        1.43        0.43      2.80 o 
 -14   8   1        0.10        1.81      3.05 o 
 -13   8   1        0.01       -2.06      2.34 o 
 -12   8   1        1.22        3.42      2.26 o 
 -11   8   1        0.58        0.62      2.02 o 
 -10   8   1        0.52        2.90      2.79 o 
  -9   8   1        0.05        0.17      1.51 o 
  -8   8   1       30.76       35.77      2.16 o 
  -7   8   1       30.45       38.14      2.10 o 
  -6   8   1        4.61        3.45      1.08 o 
  -5   8   1       16.99       22.96      1.21 o 
  -4   8   1      134.85      149.68      2.26 o 
  -3   8   1      181.75      209.53      2.59 o 
  -2   8   1      344.94      319.53      3.11 o 
  -1   8   1      106.92      104.38      2.03 o 
   0   8   1       25.66       24.76      1.42 o 
   1   8   1      352.17      373.08      4.97 o 
   2   8   1      180.34      186.63      3.67 o 
   3   8   1       30.88       34.90      1.51 o 
   4   8   1        8.52        9.43      1.45 o 
   5   8   1       48.52       44.71      2.01 o 
   6   8   1       51.89       52.02      2.02 o 
   7   8   1        3.04        1.08      1.06 o 
   8   8   1        3.58        3.69      1.68 o 
   9   8   1       56.13       46.92      3.10 o 
  10   8   1       55.61       62.99      3.63 o 
  11   8   1       10.07        7.01      2.39 o 
  12   8   1        2.83        1.99      2.26 o 
  13   8   1        9.02        3.95      2.62 o 
  14   8   1        3.09        1.19      2.79 o 
 -14   9   1        3.88        3.78      4.04 o 
 -13   9   1        0.20       -2.14      3.09 o 
 -12   9   1        0.04        0.04      2.82 o 
 -11   9   1       28.13       30.74      3.15 o 
 -10   9   1       65.67       51.36      3.34 o 
  -9   9   1       56.89       50.26      3.19 o 
  -8   9   1       36.59       34.52      2.48 o 
  -7   9   1       36.81       40.29      2.51 o 
  -6   9   1        0.02        0.61      1.14 o 
  -5   9   1       10.43       10.86      1.19 o 
  -4   9   1       66.53       94.81      2.03 o 
  -3   9   1      694.48      722.11      5.81 o 
  -2   9   1      133.16      135.15      2.10 o 
  -1   9   1       14.66       14.31      1.53 o 
   0   9   1       43.10       44.98      1.30 o 
   1   9   1      214.69      247.30      3.79 o 
   2   9   1      209.54      203.97      7.41 o 
   3   9   1       64.59       61.00      2.52 o 
   4   9   1        5.75        7.03      1.66 o 
   5   9   1        2.70        4.68      1.18 o 
   6   9   1      116.60      115.87      3.41 o 
   7   9   1       15.04       17.06      1.81 o 
   8   9   1      103.38      100.24      4.15 o 
   9   9   1       68.27       57.69      3.32 o 
  10   9   1       38.99       37.16      3.09 o 
  11   9   1        1.50        4.05      2.42 o 
  12   9   1        3.76        0.86      2.21 o 
  13   9   1        0.24       -0.98      2.66 o 
 -13  10   1        0.38       -2.53      2.53 o 
 -12  10   1        0.04       -2.25      2.25 o 
 -11  10   1        0.10        6.71      2.39 o 
 -10  10   1        0.04        3.93      2.91 o 
  -9  10   1        0.02       -1.89      1.89 o 
  -8  10   1       23.35       22.82      2.94 o 
  -7  10   1       51.14       39.64      3.99 o 
  -6  10   1        5.27        7.64      1.70 o 
  -5  10   1       28.31       30.26      2.12 o 
  -4  10   1      230.47      259.50      4.09 o 
  -3  10   1      200.86      207.78      3.02 o 
  -2  10   1       56.29       60.78      1.88 o 
  -1  10   1       68.84       71.50      2.35 o 
   0  10   1       43.94       56.94      2.14 o 
   1  10   1      268.73      308.24      8.03 o 
   2  10   1      105.13      115.00      2.88 o 
   3  10   1        0.41       -1.35      1.35 o 
   4  10   1      442.90      434.77      6.02 o 
   5  10   1        3.60        0.33      1.25 o 
   6  10   1       80.14       73.77      2.87 o 
   7  10   1       37.09       36.19      2.69 o 
   8  10   1        4.21        1.75      1.90 o 
   9  10   1       10.74        5.83      2.21 o 
  10  10   1        1.47        2.11      2.16 o 
  11  10   1       17.90        9.08      2.64 o 
  12  10   1        1.74        1.09      2.89 o 
  13  10   1        0.47        1.14      2.69 o 
 -13  11   1       13.33       19.36      6.99 o 
 -12  11   1        2.11        3.54      2.70 o 
 -11  11   1       10.37       13.44      2.83 o 
 -10  11   1        4.54        0.45      2.21 o 
  -9  11   1       15.56       19.37      2.55 o 
  -8  11   1       33.32       30.43      2.73 o 
  -7  11   1       29.45       31.79      2.58 o 
  -6  11   1      122.06      108.96      3.84 o 
  -5  11   1      117.36      129.23      3.73 o 
  -4  11   1       28.53       39.01      2.08 o 
  -3  11   1        0.11       -1.51      1.51 o 
  -2  11   1       14.02       16.56      1.95 o 
  -1  11   1       62.19       57.31      2.91 o 
   0  11   1       95.20       98.22      2.86 o 
   1  11   1      208.28      192.89      5.92 o 
   2  11   1       10.06       12.69      1.96 o 
   3  11   1       36.95       35.44      2.45 o 
   4  11   1       26.98       32.93      2.06 o 
   5  11   1      165.08      155.56      3.65 o 
   6  11   1        1.38        6.17      1.86 o 
   7  11   1        5.85        2.93      1.81 o 
   8  11   1       18.92       15.59      3.86 o 
   9  11   1       11.49       15.32      2.59 o 
  10  11   1        2.19       -1.87      2.12 o 
  11  11   1        5.28       -2.26      2.26 o 
  12  11   1        2.53        0.70      2.51 o 
 -12  12   1        2.38       -0.20      2.66 o 
 -11  12   1       49.48       48.69      3.79 o 
 -10  12   1       14.46       13.39      2.71 o 
  -9  12   1        0.04       -1.06      2.06 o 
  -8  12   1       24.97       15.49      2.33 o 
  -7  12   1        3.10       -0.08      1.76 o 
  -6  12   1        8.17        2.99      2.32 o 
  -5  12   1       13.43       19.20      2.76 o 
  -4  12   1       43.25       36.77      3.44 o 
  -3  12   1        0.35        2.34      1.71 o 
  -2  12   1      127.11      104.99      4.95 o 
  -1  12   1        0.03        2.08      2.31 o 
   0  12   1      179.27      202.96      5.07 o 
   1  12   1       53.28       51.98      3.05 o 
   2  12   1       46.37       59.82      3.29 o 
   3  12   1       75.98       79.84      2.91 o 
   4  12   1       33.25       39.66      2.25 o 
   5  12   1       49.41       51.03      3.47 o 
   6  12   1       15.73       20.07      2.35 o 
   7  12   1       10.32        2.49      3.39 o 
   8  12   1        9.61        5.42      2.28 o 
   9  12   1       23.94       19.85      2.83 o 
  10  12   1        1.81       -0.22      2.95 o 
  11  12   1        1.68       -0.26      3.06 o 
  12  12   1        1.32        6.83      2.84 o 
 -11  13   1        6.25       11.67      3.02 o 
 -10  13   1        5.78       10.26      2.78 o 
  -9  13   1        0.85        5.04      4.70 o 
  -8  13   1        4.13        0.23      2.74 o 
  -7  13   1       26.69       24.57      3.40 o 
  -6  13   1       24.22       22.55      3.14 o 
  -5  13   1       16.17       17.61      2.90 o 
  -4  13   1        0.46       -2.24      2.24 o 
  -3  13   1       38.89       41.00      3.71 o 
  -2  13   1      328.43      309.51     11.51 o 
  -1  13   1       62.44       77.71      5.27 o 
   0  13   1      145.09      152.08     10.35 o 
   1  13   1      393.98      428.53      7.56 o 
   2  13   1      310.59      324.62      6.58 o 
   3  13   1       52.95       61.37      3.52 o 
   4  13   1        4.96        1.63      1.84 o 
   5  13   1       11.15       12.34      2.21 o 
   6  13   1        0.04       -1.73      1.73 o 
   7  13   1        1.40        0.71      2.02 o 
   8  13   1        6.72        0.45      2.14 o 
   9  13   1       25.38       19.95      2.89 o 
  10  13   1        6.02        0.88      2.50 o 
  11  13   1        4.28       11.71      4.79 o 
 -11  14   1        7.63        3.61      3.71 o 
 -10  14   1        2.20       -3.14      3.14 o 
  -9  14   1        0.31        0.09      2.90 o 
  -8  14   1        2.76        8.37      3.14 o 
  -7  14   1        3.37        1.99      3.36 o 
  -6  14   1        2.16        2.41      2.68 o 
  -5  14   1        0.52        1.99      3.99 o 
  -4  14   1      106.39      127.19      8.92 o 
  -3  14   1      195.49      247.41     11.27 o 
  -2  14   1       42.88       29.56      5.40 o 
  -1  14   1       83.56      110.43      6.71 o 
   0  14   1       17.14       24.32      3.64 o 
   1  14   1      126.52      144.66      6.52 o 
   2  14   1        8.71       11.00      3.26 o 
   3  14   1        6.28        6.50      2.35 o 
   4  14   1        0.07       -0.88      1.90 o 
   5  14   1        2.77        2.63      2.71 o 
   6  14   1        9.52        8.45      3.07 o 
   7  14   1       14.40        6.93      6.04 o 
   8  14   1        5.36        3.84      3.04 o 
   9  14   1       12.89       10.43      2.69 o 
  10  14   1       46.38       50.62      4.77 o 
 -10  15   1        0.57        3.49      3.65 o 
  -9  15   1        0.02       -1.29      3.23 o 
  -8  15   1        0.00       -4.79      4.79 o 
  -7  15   1        4.70        3.55      3.07 o 
  -6  15   1        8.44        1.66      4.23 o 
  -5  15   1        3.71       -2.32      3.76 o 
  -4  15   1       35.90       35.53      5.87 o 
  -3  15   1       80.82       87.01      7.98 o 
  -2  15   1       74.85       81.36      7.75 o 
  -1  15   1      144.21      154.79      6.92 o 
   0  15   1        4.18       -2.38      2.38 o 
   1  15   1       37.79       41.98      4.70 o 
   2  15   1       87.82       90.14      5.64 o 
   3  15   1       62.81       73.97      5.05 o 
   4  15   1        3.05       -0.59      2.90 o 
   5  15   1       19.59       17.22      3.57 o 
   6  15   1        0.20        0.57      3.04 o 
   7  15   1        9.83       10.18      3.71 o 
   8  15   1       24.52       34.40      4.65 o 
   9  15   1       13.62       10.35      7.00 o 
  -9  16   1        1.75        2.25      3.44 o 
  -8  16   1        0.08       -0.33      3.99 o 
  -7  16   1        5.42        5.65      4.46 o 
  -6  16   1        0.57        1.66      4.23 o 
  -5  16   1        4.58        3.65      4.23 o 
  -4  16   1        6.90        1.00      4.23 o 
  -3  16   1        2.91        8.63      4.70 o 
  -2  16   1       15.79       44.50      6.58 o 
  -1  16   1      198.52      217.87      7.89 o 
   0  16   1        5.18        7.42      3.38 o 
   1  16   1       83.18       90.60      5.81 o 
   2  16   1       18.48       32.81      5.08 o 
   3  16   1        7.62       -3.32      4.23 o 
   4  16   1        0.96       -3.29      3.29 o 
   5  16   1       26.45       26.24      5.64 o 
   6  16   1        1.61        7.97      3.61 o 
   7  16   1        1.50       -3.23      3.23 o 
   8  16   1       14.17        9.46      3.84 o 
  -7  17   1       17.30       -3.99      4.70 o 
  -6  17   1        0.81        8.97      5.40 o 
  -5  17   1        0.65       -3.29      3.29 o 
  -4  17   1       12.13       -4.70      4.70 o 
  -3  17   1        0.56        4.65      4.23 o 
  -2  17   1        3.60        1.00      4.93 o 
  -1  17   1       10.59       14.94      5.40 o 
   0  17   1       84.13       91.38      6.81 o 
   1  17   1        5.62        8.80      3.49 o 
   2  17   1       33.32       35.87      4.47 o 
   3  17   1        4.44       -0.66      4.93 o 
   4  17   1       24.19       28.89      6.34 o 
   5  17   1       13.39       34.87      6.58 o 
   6  17   1        2.13        1.33      4.93 o 
   7  17   1        1.47        4.32      5.40 o 
  -5  18   1        2.79       -4.70      4.70 o 
  -4  18   1        2.83       -0.66      4.46 o 
  -3  18   1       29.04       14.61      5.64 o 
  -2  18   1       11.25        3.32      4.46 o 
  -1  18   1        1.44       -4.23      4.23 o 
   0  18   1       13.17       12.79      5.75 o 
   1  18   1        2.76        3.04      3.54 o 
   2  18   1       31.97        7.31      5.40 o 
   3  18   1        0.23        0.00      4.93 o 
   4  18   1       27.46       43.84      7.28 o 
   5  18   1        4.36       17.27      5.40 o 
  -2  19   1        0.93       -4.70      4.70 o 
  -1  19   1        0.19       -4.23      4.23 o 
   0  19   1        1.29       -0.33      5.40 o 
   1  19   1        0.07       -4.46      4.46 o 
   2  19   1        0.00       -3.65      5.17 o 
 -16   0   2        2.99        4.42      3.04 o 
 -15   0   2        8.78        9.40      3.10 o 
 -14   0   2       39.82       47.16      4.23 o 
 -13   0   2        2.20        7.97      3.76 o 
 -12   0   2       16.53        7.64      3.76 o 
 -11   0   2      161.87      133.17      7.28 o 
 -10   0   2        4.74        2.96      1.74 o 
  -9   0   2        3.06        1.82      1.52 o 
  -8   0   2      245.78      265.32      5.94 o 
  -7   0   2      485.39      538.10      7.86 o 
  -6   0   2      195.28      173.32      3.84 o 
  -5   0   2      112.97      122.78      2.87 o 
  -4   0   2       69.07       69.20      2.13 o 
  -3   0   2      360.09      419.37      5.18 o 
  -2   0   2    11285.78    10548.27     95.79 o 
  -1   0   2      489.03      387.22      3.84 o 
   0   0   2      294.23      288.25      5.87 o 
   1   0   2      366.73      339.83      7.77 o 
   2   0   2      511.88      456.40     13.04 o 
   3   0   2     3939.15     3897.09     37.36 o 
   4   0   2     1061.28     1110.98     10.19 o 
   5   0   2        0.50       -0.77      0.81 o 
   6   0   2       92.90      117.81      2.78 o 
   7   0   2        0.37       -1.07      1.07 o 
   8   0   2      224.63      225.13      4.47 o 
   9   0   2       36.43       37.96      3.28 o 
  10   0   2       73.48       92.76      3.76 o 
  11   0   2      161.15      186.49      5.77 o 
  12   0   2       32.37       36.51      3.06 o 
  13   0   2      165.86      154.82      5.40 o 
  14   0   2       65.90       80.20      5.23 o 
  15   0   2      100.20       89.00      8.45 o 
 -16   1   2        0.76        0.93      2.14 o 
 -15   1   2        3.02        4.46      2.03 o 
 -14   1   2       30.74       26.37      3.03 o 
 -13   1   2       89.64       88.37      9.39 o 
 -12   1   2      156.96      157.67      6.45 o 
 -11   1   2      124.57      127.49      7.77 o 
 -10   1   2       87.57       77.81      3.38 o 
  -9   1   2        0.31        0.22      0.98 o 
  -8   1   2      258.35      284.95      4.09 o 
  -7   1   2        0.98        2.60      0.77 o 
  -6   1   2     1556.61     1709.37     12.90 o 
  -5   1   2      246.41      265.84      3.12 o 
  -4   1   2      810.52      808.61      5.81 o 
  -3   1   2      228.30      233.57      3.09 o 
  -2   1   2      541.08      529.36      5.19 o 
  -1   1   2      612.70      535.83      4.83 o 
   0   1   2     1921.31     1763.03     14.50 o 
   1   1   2     5490.39     5050.31     39.45 o 
   2   1   2     3329.96     3015.24     20.71 o 
   3   1   2      142.40      124.91      2.42 o 
   4   1   2     1798.92     1803.95     10.79 o 
   5   1   2      208.89      204.49      3.51 o 
   6   1   2        0.08       -0.52      0.53 o 
   7   1   2        5.12        4.20      0.81 o 
   8   1   2      166.62      154.29      2.69 o 
   9   1   2      630.96      633.45      5.94 o 
  10   1   2      437.10      478.60      5.30 o 
  11   1   2        1.39       -0.11      1.34 o 
  12   1   2      155.68      180.15      5.41 o 
  13   1   2        0.07        3.12      1.73 o 
  14   1   2        2.97        9.07      2.64 o 
  15   1   2       33.90       54.79      3.93 o 
 -16   2   2        0.43        4.51      2.32 o 
 -15   2   2        2.96        1.76      2.06 o 
 -14   2   2       43.38       54.14      3.64 o 
 -13   2   2       15.83       11.21      2.47 o 
 -12   2   2        1.46       -1.33      2.32 o 
 -11   2   2      104.64      102.63      5.25 o 
 -10   2   2      334.52      303.93      5.73 o 
  -9   2   2      747.40      780.01      9.48 o 
  -8   2   2      179.91      217.50      3.56 o 
  -7   2   2      232.52      271.38      3.72 o 
  -6   2   2     1930.07     1889.47     14.08 o 
  -5   2   2      419.56      431.79      3.85 o 
  -4   2   2      825.24      777.63      6.60 o 
  -3   2   2      652.41      666.22      6.55 o 
  -2   2   2    22905.87    20903.30    153.37 o 
  -1   2   2    10311.19     9313.53     85.00 o 
   0   2   2     1134.83     1130.64     10.03 o 
   1   2   2    35510.25    32621.62    248.56 o 
   2   2   2    14563.40    13655.90     72.01 o 
   3   2   2      432.38      499.15      3.91 o 
   4   2   2       17.81       25.20      1.24 o 
   5   2   2      793.37      801.73      5.81 o 
   6   2   2      574.11      645.77      5.23 o 
   7   2   2      510.47      482.57      4.54 o 
   8   2   2      118.95      115.88      2.42 o 
   9   2   2      859.29      839.05      7.14 o 
  10   2   2      608.85      686.50     10.59 o 
  11   2   2       50.11       64.82      2.83 o 
  12   2   2      107.46      132.86      3.91 o 
  13   2   2       27.72       22.51      2.48 o 
  14   2   2        5.81       11.39      2.61 o 
  15   2   2        0.01       -0.11      2.39 o 
 -16   3   2        0.49        5.68      2.50 o 
 -15   3   2        4.14        6.38      3.38 o 
 -14   3   2        7.25       10.91      2.45 o 
 -13   3   2        6.07       11.39      2.35 o 
 -12   3   2      133.34      130.05      4.04 o 
 -11   3   2       13.31       19.21      2.38 o 
 -10   3   2      133.47      142.68      4.24 o 
  -9   3   2      124.06      124.74      3.83 o 
  -8   3   2       36.12       42.48      2.38 o 
  -7   3   2       17.34       19.72      1.33 o 
  -6   3   2       57.52       39.70      1.85 o 
  -5   3   2     2268.89     2203.78     12.79 o 
  -4   3   2      163.05      135.30      2.40 o 
  -3   3   2     9457.56     8975.53     58.22 o 
  -2   3   2    23571.43    22468.41    143.53 o 
  -1   3   2    10365.85     9523.67     71.70 o 
   0   3   2      553.73      540.36      5.87 o 
   1   3   2     6784.35     6325.87     42.34 o 
   2   3   2     7867.76     7823.75     46.35 o 
   3   3   2      782.85      749.42      5.47 o 
   4   3   2      912.25      953.56      6.67 o 
   5   3   2       11.22       22.75      0.99 o 
   6   3   2     2770.93     2896.86     15.98 o 
   7   3   2        4.86        6.01      0.97 o 
   8   3   2       67.89       62.84      2.01 o 
   9   3   2       48.37       48.58      1.98 o 
  10   3   2        0.31        0.93      1.77 o 
  11   3   2        4.90        7.33      1.65 o 
  12   3   2        0.41        0.69      3.29 o 
  13   3   2       30.88       30.65      2.75 o 
  14   3   2       21.93       27.10      2.81 o 
  15   3   2       11.60       12.05      2.75 o 
 -15   4   2        0.54       -0.72      2.30 o 
 -14   4   2       79.01       96.79      5.82 o 
 -13   4   2       38.31       42.02      3.29 o 
 -12   4   2      328.48      324.61      5.77 o 
 -11   4   2      138.46      156.59      5.87 o 
 -10   4   2       87.34       93.75      3.27 o 
  -9   4   2       11.74       13.55      1.89 o 
  -8   4   2       13.95       16.91      1.76 o 
  -7   4   2       15.38       14.68      1.03 o 
  -6   4   2      891.20      937.14      6.45 o 
  -5   4   2      179.64      194.22      2.47 o 
  -4   4   2       36.57       27.94      0.98 o 
  -3   4   2     1066.78     1057.98      7.39 o 
  -2   4   2     3024.58     2857.95     17.54 o 
  -1   4   2     1526.28     1417.29     11.75 o 
   0   4   2      332.72      326.89      9.20 o 
   1   4   2      100.72      121.23      2.25 o 
   2   4   2     1137.25     1089.32      8.05 o 
   3   4   2      155.49      172.12      2.22 o 
   4   4   2      425.79      377.81      3.94 o 
   5   4   2       82.48       86.47      1.92 o 
   6   4   2      884.63      923.63      6.76 o 
   7   4   2        0.70        2.51      0.75 o 
   8   4   2      131.24      133.84      2.43 o 
   9   4   2      242.53      240.28      3.81 o 
  10   4   2      103.87      106.77      3.05 o 
  11   4   2        0.00        2.27      1.78 o 
  12   4   2        5.69        6.52      1.98 o 
  13   4   2        0.14        3.23      2.73 o 
  14   4   2       26.75       30.92      2.94 o 
 -15   5   2       11.20       14.50      3.70 o 
 -14   5   2       45.01       54.39      3.84 o 
 -13   5   2        0.31       -0.30      1.81 o 
 -12   5   2       11.98       15.83      3.58 o 
 -11   5   2       83.71       75.19      3.24 o 
 -10   5   2       94.92      108.77      5.33 o 
  -9   5   2        8.27        6.27      1.38 o 
  -8   5   2        0.20       -1.09      1.09 o 
  -7   5   2       20.50       15.75      1.71 o 
  -6   5   2        0.78        0.28      0.67 o 
  -5   5   2       73.41       65.54      1.68 o 
  -4   5   2        1.69        1.22      0.63 o 
  -3   5   2        1.87        3.59      0.78 o 
  -2   5   2      393.18      408.42      3.69 o 
  -1   5   2     2581.69     2524.82     18.04 o 
   0   5   2        1.12        0.58      0.76 o 
   1   5   2      317.96      333.73      3.95 o 
   2   5   2       29.78       40.20      1.57 o 
   3   5   2        5.86        8.76      0.74 o 
   4   5   2      471.21      439.27      4.03 o 
   5   5   2        1.81        0.65      0.80 o 
   6   5   2        1.27        0.76      0.64 o 
   7   5   2       68.06       73.47      2.54 o 
   8   5   2       20.42       22.30      1.51 o 
   9   5   2        0.03       -1.06      1.06 o 
  10   5   2       60.83       65.26      2.47 o 
  11   5   2       15.84       15.94      2.67 o 
  12   5   2        0.74       -1.37      2.51 o 
  13   5   2        0.17       -2.30      2.30 o 
  14   5   2        0.48        2.62      2.69 o 
 -15   6   2        0.10        7.39      3.60 o 
 -14   6   2        5.82        4.42      2.57 o 
 -13   6   2       13.83       12.08      2.22 o 
 -12   6   2        5.60        3.28      1.91 o 
 -11   6   2       21.27       12.34      1.98 o 
 -10   6   2       45.92       45.72      2.57 o 
  -9   6   2        0.08       -2.04      2.04 o 
  -8   6   2       83.93       90.62      3.39 o 
  -7   6   2        6.84        4.32      1.13 o 
  -6   6   2       10.01       13.19      0.95 o 
  -5   6   2       41.67       37.78      1.28 o 
  -4   6   2        1.23        3.06      0.69 o 
  -3   6   2      160.79      153.59      2.05 o 
  -2   6   2      294.47      314.77      2.89 o 
  -1   6   2      947.70      951.46      8.14 o 
   0   6   2        6.70        4.56      1.03 o 
   1   6   2       11.76       11.06      1.07 o 
   2   6   2      179.75      158.92      5.02 o 
   3   6   2       25.86       32.18      1.19 o 
   4   6   2       39.57       48.72      2.00 o 
   5   6   2        6.64       10.22      0.87 o 
   6   6   2        3.37        0.62      0.78 o 
   7   6   2       14.34       12.98      1.45 o 
   8   6   2       28.34       32.43      1.74 o 
   9   6   2      158.20      162.57      4.49 o 
  10   6   2        7.49        5.90      1.95 o 
  11   6   2        9.88        6.61      3.67 o 
  12   6   2        7.90        6.24      2.42 o 
  13   6   2        9.05       10.48      2.85 o 
  14   6   2        9.19       16.93      3.30 o 
 -15   7   2       23.26       35.52      4.56 o 
 -14   7   2       87.15      106.99      6.87 o 
 -13   7   2        5.27        4.98      2.45 o 
 -12   7   2       11.16       10.17      2.20 o 
 -11   7   2       66.83       62.20      3.10 o 
 -10   7   2      214.72      190.25      6.37 o 
  -9   7   2        1.91       -1.40      1.40 o 
  -8   7   2        8.43        6.76      1.49 o 
  -7   7   2        5.44        3.46      1.15 o 
  -6   7   2        1.92       -0.96      0.96 o 
  -5   7   2       41.20       38.35      1.33 o 
  -4   7   2      916.17      983.87      6.88 o 
  -3   7   2     3810.52     3874.80     21.81 o 
  -2   7   2        0.00        1.03      0.85 o 
  -1   7   2        0.12        0.78      0.66 o 
   0   7   2      389.57      415.46      5.72 o 
   1   7   2      936.73      932.96      9.32 o 
   2   7   2      454.03      482.89      5.58 o 
   3   7   2      601.25      662.31      7.81 o 
   4   7   2       64.08       74.22      1.81 o 
   5   7   2        4.25        2.87      0.78 o 
   6   7   2      131.49      119.50      2.45 o 
   7   7   2        1.19       -0.18      1.12 o 
   8   7   2       76.05       70.88      2.70 o 
   9   7   2        8.04        9.19      1.77 o 
  10   7   2        3.86        5.51      2.08 o 
  11   7   2       31.27       18.78      2.65 o 
  12   7   2        9.04       11.31      2.62 o 
  13   7   2       27.50       40.85      3.85 o 
  14   7   2       11.02        7.79      3.59 o 
 -14   8   2        8.95       15.02      3.13 o 
 -13   8   2       16.44       18.70      4.02 o 
 -12   8   2        0.45        3.43      1.97 o 
 -11   8   2        6.30       -0.27      1.74 o 
 -10   8   2       11.30        5.07      1.87 o 
  -9   8   2       38.08       34.14      2.43 o 
  -8   8   2       28.28       31.31      2.12 o 
  -7   8   2        0.89       -0.18      1.11 o 
  -6   8   2       57.34       53.75      1.99 o 
  -5   8   2       50.28       46.72      1.55 o 
  -4   8   2        0.78       -0.76      0.76 o 
  -3   8   2      229.82      236.37      3.14 o 
  -2   8   2      835.84      872.00      6.22 o 
  -1   8   2      189.87      218.90      2.57 o 
   0   8   2       31.00       39.51      2.20 o 
   1   8   2     2138.04     2323.15     17.70 o 
   2   8   2     1363.81     1494.72     12.39 o 
   3   8   2      405.95      422.47      5.25 o 
   4   8   2        0.87        4.17      1.51 o 
   5   8   2        0.01        0.73      0.78 o 
   6   8   2        3.88        4.19      1.34 o 
   7   8   2        0.02       -0.39      1.48 o 
   8   8   2        1.61       -1.25      1.50 o 
   9   8   2      104.08      111.38      5.17 o 
  10   8   2       49.95       57.83      4.71 o 
  11   8   2       13.14        9.27      2.38 o 
  12   8   2       24.54       29.74      3.89 o 
  13   8   2        0.01        4.93      2.88 o 
 -14   9   2        0.84        0.72      2.63 o 
 -13   9   2        6.03        1.38      2.61 o 
 -12   9   2        0.87        3.32      2.42 o 
 -11   9   2        0.49       -0.48      2.01 o 
 -10   9   2      125.37      119.33      4.03 o 
  -9   9   2       52.28       54.42      2.74 o 
  -8   9   2       17.96       16.84      3.04 o 
  -7   9   2        0.07        1.82      2.14 o 
  -6   9   2        2.80        0.92      1.19 o 
  -5   9   2       14.58       14.13      1.26 o 
  -4   9   2        1.06        2.81      0.89 o 
  -3   9   2        0.34        0.61      0.80 o 
  -2   9   2        7.01        9.37      0.90 o 
  -1   9   2       58.42       68.13      2.16 o 
   0   9   2        3.24        6.04      1.41 o 
   1   9   2        3.25        5.56      1.08 o 
   2   9   2       28.46       36.80      1.86 o 
   3   9   2        2.48        4.98      1.13 o 
   4   9   2        3.39        1.49      1.07 o 
   5   9   2       47.98       54.38      2.74 o 
   6   9   2        1.28        0.00      1.13 o 
   7   9   2        4.52        2.30      1.31 o 
   8   9   2        4.80       -0.16      1.58 o 
   9   9   2        4.48        5.92      3.11 o 
  10   9   2        6.79        8.59      3.36 o 
  11   9   2        6.73       11.75      2.79 o 
  12   9   2       20.68       19.52      3.43 o 
  13   9   2       21.88       25.15      4.62 o 
 -13  10   2        0.56       -1.64      3.07 o 
 -12  10   2       25.08       27.03      3.19 o 
 -11  10   2       61.91       70.60      4.07 o 
 -10  10   2        3.23        0.74      2.00 o 
  -9  10   2        8.35        5.84      2.14 o 
  -8  10   2        0.48       -0.46      1.69 o 
  -7  10   2        5.16        1.72      1.53 o 
  -6  10   2        0.13       -1.14      1.44 o 
  -5  10   2        6.19        6.20      1.41 o 
  -4  10   2        6.48        7.05      1.17 o 
  -3  10   2        8.13        9.33      1.21 o 
  -2  10   2       37.85       49.46      2.15 o 
  -1  10   2       31.65       40.42      3.14 o 
   0  10   2        1.06        0.73      1.07 o 
   1  10   2        5.07        8.22      1.35 o 
   2  10   2      133.04      121.98      3.51 o 
   3  10   2       16.84       14.02      1.88 o 
   4  10   2        3.74        4.32      1.28 o 
   5  10   2       98.40      107.44      4.90 o 
   6  10   2       47.71       53.03      2.62 o 
   7  10   2        1.42        3.85      1.95 o 
   8  10   2        2.92       -1.68      1.68 o 
   9  10   2        0.17       -1.80      3.45 o 
  10  10   2       10.45        5.16      2.39 o 
  11  10   2        0.85        1.79      2.47 o 
  12  10   2        0.17       -2.49      2.49 o 
 -13  11   2       12.49        7.64      4.70 o 
 -12  11   2        3.40        9.28      2.82 o 
 -11  11   2        2.22        3.35      2.51 o 
 -10  11   2       79.94       83.31      4.19 o 
  -9  11   2        0.91       -0.13      2.02 o 
  -8  11   2        0.37        2.54      2.10 o 
  -7  11   2       59.33       54.54      3.06 o 
  -6  11   2       39.70       36.84      2.58 o 
  -5  11   2       68.30       62.96      3.84 o 
  -4  11   2      221.95      237.42      6.15 o 
  -3  11   2       36.84       36.92      1.83 o 
  -2  11   2        7.86        5.97      1.71 o 
  -1  11   2       15.01        5.08      3.95 o 
   0  11   2       33.43       42.86      2.20 o 
   1  11   2      238.37      238.28      4.25 o 
   2  11   2      448.31      444.63     11.86 o 
   3  11   2       13.06       13.02      1.63 o 
   4  11   2        1.56        0.24      1.35 o 
   5  11   2        5.56        4.91      1.19 o 
   6  11   2       19.00       21.90      2.01 o 
   7  11   2      180.81      166.66      4.96 o 
   8  11   2       79.96       92.82      4.41 o 
   9  11   2        4.86        2.71      2.30 o 
  10  11   2        3.32        0.85      2.30 o 
  11  11   2        0.08       -1.78      2.45 o 
  12  11   2        0.84       -2.53      2.53 o 
 -12  12   2        0.14       -1.36      2.57 o 
 -11  12   2        9.16       13.01      2.83 o 
 -10  12   2      122.94      133.39      5.16 o 
  -9  12   2       11.69       18.18      2.62 o 
  -8  12   2       27.58       19.00      3.36 o 
  -7  12   2        0.34       -2.07      2.07 o 
  -6  12   2       72.38       60.24      4.06 o 
  -5  12   2       23.36       33.82      3.16 o 
  -4  12   2      774.90      793.22     19.65 o 
  -3  12   2      816.90      867.39     13.37 o 
  -2  12   2       29.74       22.60      3.04 o 
  -1  12   2       17.21        9.43      2.76 o 
   0  12   2      154.64      155.64      3.83 o 
   1  12   2      819.48      781.25      8.50 o 
   2  12   2      174.29      190.66      4.02 o 
   3  12   2       53.44       51.46      2.60 o 
   4  12   2        3.82        0.44      1.41 o 
   5  12   2        2.22        2.79      1.42 o 
   6  12   2       22.42       18.53      2.08 o 
   7  12   2      247.10      251.81      8.33 o 
   8  12   2        1.79       -2.11      2.69 o 
   9  12   2       14.69       11.97      2.66 o 
  10  12   2       20.51       21.75      3.19 o 
  11  12   2        6.36        8.06      2.84 o 
 -12  13   2        2.33       -3.54      3.54 o 
 -11  13   2       21.55        4.92      3.40 o 
 -10  13   2        4.59        2.04      3.14 o 
  -9  13   2        0.01       -0.56      2.90 o 
  -8  13   2       74.02       59.82      4.51 o 
  -7  13   2       12.54        1.96      2.74 o 
  -6  13   2        1.71       -0.33      2.32 o 
  -5  13   2       79.00       87.69      4.74 o 
  -4  13   2       14.65        5.31      3.99 o 
  -3  13   2      303.45      318.14     11.74 o 
  -2  13   2      192.91      185.14     11.12 o 
  -1  13   2        8.12        4.76      2.11 o 
   0  13   2      169.43      175.48      5.05 o 
   1  13   2      192.58      199.39      6.16 o 
   2  13   2        1.90        0.04      2.88 o 
   3  13   2       72.22       65.62      2.94 o 
   4  13   2       21.51       19.23      2.07 o 
   5  13   2        0.25        0.30      1.62 o 
   6  13   2       16.43       20.47      3.83 o 
   7  13   2        5.36        3.65      2.28 o 
   8  13   2       54.74       47.10      3.56 o 
   9  13   2       10.77        8.96      2.65 o 
  10  13   2        0.59       -2.51      2.51 o 
  11  13   2        5.28        2.42      3.00 o 
 -11  14   2        7.27        0.83      3.27 o 
 -10  14   2        0.36        2.15      3.33 o 
  -9  14   2        5.09        0.50      3.15 o 
  -8  14   2       15.85        6.81      3.15 o 
  -7  14   2       46.00       46.58      4.34 o 
  -6  14   2        0.21        1.33      4.23 o 
  -5  14   2       11.72       17.27      4.70 o 
  -4  14   2        4.60       14.94      4.70 o 
  -3  14   2        1.62        5.31      3.76 o 
  -2  14   2       99.33       95.39      5.24 o 
  -1  14   2        3.96        2.13      2.34 o 
   0  14   2       77.48       80.97      5.56 o 
   1  14   2        0.75        1.11      2.47 o 
   2  14   2       40.04       44.44      3.42 o 
   3  14   2       36.95       46.78      3.86 o 
   4  14   2        0.31       -1.93      1.93 o 
   5  14   2        0.90        3.15      2.82 o 
   6  14   2        0.01       -2.55      2.55 o 
   7  14   2        0.36       -1.72      2.09 o 
   8  14   2       21.94       24.52      3.19 o 
   9  14   2       25.98       32.85      4.20 o 
  10  14   2        0.73       -2.44      2.44 o 
 -10  15   2       10.84        5.28      3.90 o 
  -9  15   2        2.33       -1.43      2.98 o 
  -8  15   2        2.12       -3.99      3.99 o 
  -7  15   2        0.93       -3.52      3.52 o 
  -6  15   2       14.59       12.62      5.17 o 
  -5  15   2       10.97       19.26      5.17 o 
  -4  15   2        0.70       -3.32      3.99 o 
  -3  15   2        2.27       -1.33      3.76 o 
  -2  15   2        2.06        6.64      4.70 o 
  -1  15   2       13.41       11.51      2.99 o 
   0  15   2       48.75       52.38      4.51 o 
   1  15   2       92.06      106.25      6.05 o 
   2  15   2       20.11       19.95      3.54 o 
   3  15   2        0.08        1.74      3.03 o 
   4  15   2        9.63       22.78      2.98 o 
   5  15   2        1.12        7.61      3.48 o 
   6  15   2        3.83        5.09      3.44 o 
   7  15   2        0.23       -4.48      5.08 o 
   8  15   2        0.06       -1.10      3.16 o 
   9  15   2       25.59       25.24      4.46 o 
  -9  16   2       19.70       26.90      6.11 o 
  -8  16   2        0.15       -4.23      4.23 o 
  -7  16   2       11.86       -1.33      4.46 o 
  -6  16   2        0.03       -3.99      3.99 o 
  -5  16   2       11.71       16.60      4.93 o 
  -4  16   2        1.78        2.66      4.23 o 
  -3  16   2        0.36       -3.65      3.76 o 
  -2  16   2       10.50       14.94      5.17 o 
  -1  16   2       40.38       66.42      7.75 o 
   0  16   2        4.37        2.86      3.07 o 
   1  16   2      137.30      153.03      7.38 o 
   2  16   2       72.21       80.83      9.97 o 
   3  16   2       24.58       40.98      4.48 o 
   4  16   2        4.62        0.33      4.23 o 
   5  16   2        0.51       -2.85      2.87 o 
   6  16   2       28.57       28.63      4.56 o 
   7  16   2        3.52        5.28      3.67 o 
   8  16   2        8.80        0.34      3.64 o 
  -7  17   2        7.29       -4.23      4.23 o 
  -6  17   2       15.65       18.60      5.87 o 
  -5  17   2        0.20       -3.65      4.70 o 
  -4  17   2        7.36       -0.66      4.93 o 
  -3  17   2       62.07       66.42      7.75 o 
  -2  17   2       13.54       13.62      5.64 o 
  -1  17   2       12.37       17.60      6.11 o 
   0  17   2      109.98      118.06      6.72 o 
   1  17   2       35.83       39.01      4.61 o 
   2  17   2       47.84       53.81      5.12 o 
   3  17   2       28.55       23.25      5.64 o 
   4  17   2        2.94       -3.99      3.99 o 
   5  17   2        8.67       13.28      5.17 o 
   6  17   2       56.10       61.44      8.22 o 
  -5  18   2        0.01       -2.32      4.23 o 
  -4  18   2        5.73       12.29      5.87 o 
  -3  18   2        0.38       -4.93      4.93 o 
  -2  18   2       15.26        7.31      5.87 o 
  -1  18   2       35.27       50.15      7.51 o 
   0  18   2       53.61       79.70      9.16 o 
   1  18   2        0.91       -2.48      3.45 o 
   2  18   2        5.77        1.47      3.40 o 
   3  18   2        1.01       -3.99      3.99 o 
   4  18   2        1.76        0.66      4.93 o 
  -2  19   2       12.40        1.00      5.87 o 
  -1  19   2       27.28       15.28      6.11 o 
   0  19   2        3.19       16.94      5.87 o 
   1  19   2        2.47       -3.65      5.17 o 
 -16   1   3        0.10       -0.90      2.04 o 
 -15   1   3        0.28       -2.07      2.07 o 
 -14   1   3        1.90        4.42      2.78 o 
 -13   1   3        9.42       17.02      4.99 o 
 -12   1   3        3.01        4.92      2.31 o 
 -11   1   3        5.87        5.36      5.56 o 
 -10   1   3        2.70        2.67      1.36 o 
  -9   1   3      424.98      417.62     10.47 o 
  -8   1   3       98.79      108.54      2.54 o 
  -7   1   3        2.54        1.56      0.91 o 
  -6   1   3     1759.05     1796.03     13.43 o 
  -5   1   3      602.72      635.34      5.06 o 
  -4   1   3      208.06      220.32      2.21 o 
  -3   1   3     2684.54     2526.74     15.77 o 
  -2   1   3     3826.99     3469.60     20.96 o 
  -1   1   3      177.28      190.84      2.40 o 
   0   1   3      657.48      619.13      4.92 o 
   1   1   3       35.24       26.15      1.49 o 
   2   1   3     1507.44     1549.60     10.39 o 
   3   1   3      197.63      184.03      2.68 o 
   4   1   3      222.39      153.04      2.09 o 
   5   1   3     1227.61     1274.64     10.64 o 
   6   1   3      423.96      441.40      4.16 o 
   7   1   3       56.41       57.34      1.79 o 
   8   1   3      177.91      169.82      3.26 o 
   9   1   3       58.10       63.01      2.49 o 
  10   1   3       15.22       10.43      1.74 o 
  11   1   3       78.23       85.92      2.81 o 
  12   1   3       32.67       35.18      2.20 o 
  13   1   3        4.24        3.13      1.88 o 
  14   1   3        3.90        5.71      2.32 o 
 -16   2   3        1.39        8.57      2.66 o 
 -15   2   3        9.09        9.61      2.48 o 
 -14   2   3       22.72       22.43      3.64 o 
 -13   2   3       18.03       22.75      3.49 o 
 -12   2   3        4.72        0.00      2.16 o 
 -11   2   3       16.27        9.30      2.49 o 
 -10   2   3       17.02       19.97      3.47 o 
  -9   2   3       37.92       37.80      2.31 o 
  -8   2   3      312.23      299.00      5.08 o 
  -7   2   3     1343.96     1409.50     11.30 o 
  -6   2   3      358.35      394.58      3.79 o 
  -5   2   3        7.55        8.92      1.01 o 
  -4   2   3     1226.73     1212.44      9.68 o 
  -3   2   3      676.88      693.01      5.47 o 
  -2   2   3      602.52      554.00      4.45 o 
  -1   2   3     1050.41      956.25      6.26 o 
   0   2   3      873.00      769.40      5.87 o 
   1   2   3        0.08        0.79      0.79 o 
   2   2   3     1771.98     1810.58     11.04 o 
   3   2   3     3731.97     3636.87     20.75 o 
   4   2   3      465.80      434.42      5.14 o 
   5   2   3       89.46       99.97      2.12 o 
   6   2   3       18.08       21.80      1.21 o 
   7   2   3      363.10      320.59      4.79 o 
   8   2   3     1105.35     1097.82      8.45 o 
   9   2   3      197.96      218.64      3.43 o 
  10   2   3       35.35       32.98      1.84 o 
  11   2   3       57.19       66.33      2.90 o 
  12   2   3        7.84        7.90      1.91 o 
  13   2   3        6.13       11.17      3.96 o 
  14   2   3       17.94       11.59      2.45 o 
 -16   3   3        0.91        0.64      2.51 o 
 -15   3   3        2.90       -1.04      2.33 o 
 -14   3   3       28.12       29.96      4.27 o 
 -13   3   3       19.55       16.22      3.93 o 
 -12   3   3       37.32       27.47      3.44 o 
 -11   3   3       43.46       51.30      3.14 o 
 -10   3   3      318.43      301.93      6.69 o 
  -9   3   3        6.85        4.22      1.46 o 
  -8   3   3        1.40        2.10      1.22 o 
  -7   3   3       95.77      104.44      4.38 o 
  -6   3   3        9.09       11.02      1.21 o 
  -5   3   3       27.73       24.40      1.41 o 
  -4   3   3     2434.50     2415.68     17.45 o 
  -3   3   3     4693.67     4499.94     30.45 o 
  -2   3   3     1077.37     1004.45      7.13 o 
  -1   3   3       25.54       30.79      1.07 o 
   0   3   3        4.36        6.70      0.96 o 
   1   3   3      694.04      741.50      6.89 o 
   2   3   3      182.01      193.75      2.26 o 
   3   3   3        0.07        2.25      0.63 o 
   4   3   3     5376.08     5392.77     30.17 o 
   5   3   3        0.26        0.81      0.66 o 
   6   3   3      105.15      115.11      2.03 o 
   7   3   3       91.93       91.76      5.02 o 
   8   3   3        7.71       13.35      1.34 o 
   9   3   3       10.44       10.30      1.48 o 
  10   3   3       49.51       52.08      2.33 o 
  11   3   3       15.75       18.86      2.44 o 
  12   3   3        0.78       -0.22      1.57 o 
  13   3   3        0.76       -0.61      1.95 o 
  14   3   3       19.15       16.13      2.91 o 
 -16   4   3        6.28        7.79      5.18 o 
 -15   4   3        0.66       -0.74      3.43 o 
 -14   4   3       10.22       11.04      2.62 o 
 -13   4   3        0.33        0.98      2.16 o 
 -12   4   3        0.57        1.99      2.31 o 
 -11   4   3      429.49      418.87      7.40 o 
 -10   4   3      219.45      237.15      5.28 o 
  -9   4   3      142.32      147.98      8.88 o 
  -8   4   3       42.91       43.84      2.47 o 
  -7   4   3       26.30       27.70      1.76 o 
  -6   4   3      353.18      346.51      4.57 o 
  -5   4   3     1145.39     1064.74      9.21 o 
  -4   4   3      487.92      492.02      5.20 o 
  -3   4   3       20.86       21.82      1.12 o 
  -2   4   3     2163.82     2202.57     14.12 o 
  -1   4   3       87.37       94.72      2.10 o 
   0   4   3     1381.64     1360.41     12.83 o 
   1   4   3     1184.75     1167.24      9.91 o 
   2   4   3      767.02      798.26      6.74 o 
   3   4   3       18.73       19.38      0.95 o 
   4   4   3       61.42       63.95      1.71 o 
   5   4   3        2.66        3.51      0.73 o 
   6   4   3      236.96      232.13      4.83 o 
   7   4   3        7.85        6.27      1.23 o 
   8   4   3       48.83       45.46      2.01 o 
   9   4   3      273.38      270.67      4.16 o 
  10   4   3       30.74       30.59      2.40 o 
  11   4   3        0.42       -0.11      1.28 o 
  12   4   3        7.20        5.58      1.90 o 
  13   4   3        0.73        2.60      2.37 o 
  14   4   3        7.02        6.35      2.92 o 
 -15   5   3       38.83       45.68      3.90 o 
 -14   5   3        2.71        1.81      2.89 o 
 -13   5   3       11.89       16.06      2.90 o 
 -12   5   3       27.49       30.75      2.52 o 
 -11   5   3       26.01       31.92      3.67 o 
 -10   5   3      275.11      292.05      5.92 o 
  -9   5   3      121.82      125.13      3.93 o 
  -8   5   3        1.28       -1.16      1.16 o 
  -7   5   3       21.97       32.19      1.87 o 
  -6   5   3      133.44      131.22      2.90 o 
  -5   5   3     1378.96     1369.80     11.31 o 
  -4   5   3      178.97      164.45      2.26 o 
  -3   5   3      960.73      936.07      7.03 o 
  -2   5   3     1067.17      970.79      7.18 o 
  -1   5   3       22.64       28.57      1.40 o 
   0   5   3      733.30      793.01     19.56 o 
   1   5   3     2854.46     2928.38     21.57 o 
   2   5   3      353.43      388.66      7.28 o 
   3   5   3      449.76      471.13      4.19 o 
   4   5   3       59.41       55.50      2.17 o 
   5   5   3        1.60        1.44      0.83 o 
   6   5   3        5.26        4.24      0.95 o 
   7   5   3        0.58       -0.94      0.94 o 
   8   5   3       35.52       31.29      1.81 o 
   9   5   3       52.87       50.73      3.09 o 
  10   5   3        1.34        3.87      1.26 o 
  11   5   3       78.14       74.38      3.59 o 
  12   5   3        2.69        8.10      2.99 o 
  13   5   3        3.20        2.58      2.57 o 
  14   5   3        3.96        1.57      2.74 o 
 -15   6   3        0.50       -1.33      2.55 o 
 -14   6   3       31.21       34.76      4.32 o 
 -13   6   3        5.78        6.97      2.38 o 
 -12   6   3       51.70       50.27      4.42 o 
 -11   6   3       56.01       47.05      2.76 o 
 -10   6   3       75.34       84.93      3.35 o 
  -9   6   3        0.00       -1.97      2.58 o 
  -8   6   3        2.14        2.43      1.36 o 
  -7   6   3        3.80        2.92      2.13 o 
  -6   6   3       75.47       80.48      4.17 o 
  -5   6   3      197.62      200.09      3.27 o 
  -4   6   3        0.04        0.40      0.84 o 
  -3   6   3     1035.95     1044.73      7.80 o 
  -2   6   3       55.34       42.04      1.38 o 
  -1   6   3     5233.87     5339.59     36.65 o 
   0   6   3      141.14      126.17      4.07 o 
   1   6   3        0.85        0.95      0.95 o 
   2   6   3      297.30      312.27      4.10 o 
   3   6   3       56.01       64.22      2.40 o 
   4   6   3       18.59       22.85      1.21 o 
   5   6   3        2.04        0.74      0.81 o 
   6   6   3        1.44       -0.18      0.86 o 
   7   6   3      100.99      102.55      2.62 o 
   8   6   3      125.41      113.51      4.84 o 
   9   6   3       44.17       39.93      2.66 o 
  10   6   3       46.19       45.70      2.57 o 
  11   6   3       23.73       30.80      3.07 o 
  12   6   3       59.84       77.07      4.48 o 
  13   6   3        6.90       15.81      3.16 o 
  14   6   3        2.04        0.59      2.72 o 
 -15   7   3        4.46        8.58      2.92 o 
 -14   7   3       10.81       15.12      2.97 o 
 -13   7   3        1.68        6.25      2.14 o 
 -12   7   3        0.00        0.25      1.82 o 
 -11   7   3        1.13        1.47      1.72 o 
 -10   7   3        0.00        0.26      1.52 o 
  -9   7   3        1.03       -0.04      1.46 o 
  -8   7   3        8.97       10.71      2.32 o 
  -7   7   3        0.02        1.03      1.99 o 
  -6   7   3       67.55       64.86      2.13 o 
  -5   7   3      405.85      384.66      4.35 o 
  -4   7   3      268.31      227.60      2.75 o 
  -3   7   3      198.94      189.73      2.97 o 
  -2   7   3       53.77       50.89      1.35 o 
  -1   7   3      377.41      476.72      5.49 o 
   0   7   3     1055.52     1140.40     14.69 o 
   1   7   3      175.56      205.63      4.20 o 
   2   7   3        2.91        2.41      1.00 o 
   3   7   3      100.34       98.37      2.43 o 
   4   7   3        6.77        9.67      1.17 o 
   5   7   3       10.82       13.60      1.34 o 
   6   7   3        1.49        0.71      1.06 o 
   7   7   3       44.71       43.06      2.20 o 
   8   7   3      113.04      117.41      5.71 o 
   9   7   3       41.26       43.50      2.40 o 
  10   7   3        5.48        6.50      2.16 o 
  11   7   3        9.69       11.13      2.48 o 
  12   7   3        1.40        8.08      2.62 o 
  13   7   3        3.37       -2.45      2.45 o 
 -14   8   3        0.02        0.42      2.52 o 
 -13   8   3        0.75        5.80      2.20 o 
 -12   8   3        0.34       -1.82      1.82 o 
 -11   8   3        7.22        6.47      1.98 o 
 -10   8   3        8.90        3.55      1.72 o 
  -9   8   3       26.22       28.08      2.18 o 
  -8   8   3       47.56       53.37      2.29 o 
  -7   8   3        1.29        1.61      1.17 o 
  -6   8   3        2.05        4.24      1.28 o 
  -5   8   3        6.08        7.43      1.69 o 
  -4   8   3        1.33       -0.29      0.79 o 
  -3   8   3        8.79        7.51      0.86 o 
  -2   8   3      544.92      583.01      4.71 o 
  -1   8   3     1007.04     1089.07     16.32 o 
   0   8   3      311.03      247.59      5.89 o 
   1   8   3       68.24       74.94      2.52 o 
   2   8   3      463.49      468.95      5.84 o 
   3   8   3        2.87        1.87      1.06 o 
   4   8   3       83.89       90.90      2.63 o 
   5   8   3        0.00        0.04      1.07 o 
   6   8   3       41.05       49.95      3.68 o 
   7   8   3       11.25        8.32      1.43 o 
   8   8   3        0.03        0.11      1.27 o 
   9   8   3        9.16        5.89      1.81 o 
  10   8   3       35.07       40.31      3.27 o 
  11   8   3        0.08       -1.78      2.26 o 
  12   8   3        1.25        0.73      2.91 o 
  13   8   3        1.33        4.20      2.76 o 
 -14   9   3        3.51        9.47      2.88 o 
 -13   9   3        3.28        2.96      2.67 o 
 -12   9   3        0.67        1.20      2.43 o 
 -11   9   3       15.08       14.51      2.22 o 
 -10   9   3       62.43       61.68      3.18 o 
  -9   9   3       10.19       12.93      2.03 o 
  -8   9   3        2.65        2.62      1.43 o 
  -7   9   3       67.51       68.42      2.50 o 
  -6   9   3      103.51      110.74      2.79 o 
  -5   9   3       23.96       26.01      1.59 o 
  -4   9   3      144.47      135.34      2.64 o 
  -3   9   3       15.19       10.92      1.61 o 
  -2   9   3       21.11       16.05      1.22 o 
  -1   9   3       14.47       12.29      1.68 o 
   0   9   3      187.68      189.04     11.40 o 
   1   9   3       64.23       62.18      2.49 o 
   2   9   3      695.04      693.20      7.66 o 
   3   9   3       11.88       14.01      1.49 o 
   4   9   3       20.27       17.22      2.33 o 
   5   9   3        0.13        1.02      1.14 o 
   6   9   3        2.19        0.75      1.28 o 
   7   9   3        8.17        9.57      1.47 o 
   8   9   3        1.93        0.07      1.38 o 
   9   9   3        2.79        3.63      2.58 o 
  10   9   3        0.10        3.09      2.12 o 
  11   9   3       79.10       87.71      4.73 o 
  12   9   3       17.24       13.95      3.24 o 
 -14  10   3        3.51       -1.33      4.93 o 
 -13  10   3        2.81        7.45      2.80 o 
 -12  10   3        5.09        6.46      3.94 o 
 -11  10   3      102.77      120.43      4.92 o 
 -10  10   3       50.07       44.94      4.09 o 
  -9  10   3        4.79        1.42      1.82 o 
  -8  10   3       10.35       14.57      1.96 o 
  -7  10   3       85.81       90.23      3.81 o 
  -6  10   3      114.97      120.22      3.52 o 
  -5  10   3        6.91        8.25      1.59 o 
  -4  10   3      119.44      110.49      3.07 o 
  -3  10   3      475.81      480.80      5.18 o 
  -2  10   3       14.74       15.99      1.86 o 
  -1  10   3      134.32      162.75      4.30 o 
   0  10   3      352.94      336.22      8.59 o 
   1  10   3      261.31      253.47      4.44 o 
   2  10   3        8.61       12.99      1.59 o 
   3  10   3       16.26       17.88      1.95 o 
   4  10   3       33.27       36.06      2.21 o 
   5  10   3       34.05       33.09      2.26 o 
   6  10   3       11.42       14.78      1.87 o 
   7  10   3       24.06       22.07      2.25 o 
   8  10   3       15.85       13.67      2.15 o 
   9  10   3        2.47        0.98      2.18 o 
  10  10   3        2.23       -0.12      2.33 o 
  11  10   3        0.05       -2.25      2.25 o 
  12  10   3        4.56        2.79      2.73 o 
 -13  11   3        0.48       -3.38      3.38 o 
 -12  11   3       24.14       24.87      3.33 o 
 -11  11   3       21.90       29.28      5.16 o 
 -10  11   3        1.34        1.00      2.18 o 
  -9  11   3       10.72        8.29      2.30 o 
  -8  11   3       19.69       19.14      3.09 o 
  -7  11   3        7.07        7.61      2.57 o 
  -6  11   3       70.75       69.29      3.41 o 
  -5  11   3      212.58      212.24      6.35 o 
  -4  11   3       19.51       21.24      1.90 o 
  -3  11   3       26.08       27.66      2.01 o 
  -2  11   3       74.64       71.53      3.24 o 
  -1  11   3       20.33       20.16      2.27 o 
   0  11   3       13.87        5.98      1.47 o 
   1  11   3        1.74        2.19      1.34 o 
   2  11   3        0.59        0.51      1.31 o 
   3  11   3      383.77      395.98      5.95 o 
   4  11   3      147.06      154.44      3.87 o 
   5  11   3       72.71       80.51      3.30 o 
   6  11   3       13.63        7.77      1.89 o 
   7  11   3       55.52       67.59      3.94 o 
   8  11   3       35.28       38.66      3.25 o 
   9  11   3       68.33       70.22      4.27 o 
  10  11   3        0.03       -2.25      2.25 o 
  11  11   3        1.29        1.92      2.74 o 
 -12  12   3        0.42       -2.38      2.38 o 
 -11  12   3        3.09        3.49      3.32 o 
 -10  12   3        0.04       -1.72      3.04 o 
  -9  12   3       13.68        8.39      3.07 o 
  -8  12   3        9.42       14.11      3.55 o 
  -7  12   3       29.45       22.02      3.10 o 
  -6  12   3        1.51        1.94      2.37 o 
  -5  12   3      319.95      324.35      7.39 o 
  -4  12   3      240.20      262.02     10.80 o 
  -3  12   3        5.80        4.37      2.64 o 
  -2  12   3       59.92       59.69      3.26 o 
  -1  12   3       37.80       33.94      3.11 o 
   0  12   3       12.82        8.54      1.64 o 
   1  12   3       69.76       74.16      3.04 o 
   2  12   3       40.17       34.52      2.82 o 
   3  12   3      288.38      294.80      5.25 o 
   4  12   3      161.01      178.02      4.25 o 
   5  12   3       86.33       87.79      3.51 o 
   6  12   3       24.89       33.45      4.55 o 
   7  12   3       34.42       34.15      4.20 o 
   8  12   3        1.39        0.09      2.20 o 
   9  12   3        7.37        5.06      2.48 o 
  10  12   3        1.65       -2.93      2.93 o 
  11  12   3        0.09        6.78      2.91 o 
 -12  13   3        0.01       -5.37      5.37 o 
 -11  13   3        0.76       -2.93      2.93 o 
 -10  13   3        3.70       -2.32      3.14 o 
  -9  13   3        3.80       -2.37      2.90 o 
  -8  13   3        0.05        0.91      2.71 o 
  -7  13   3       24.32       27.39      3.50 o 
  -6  13   3      184.28      192.61      9.86 o 
  -5  13   3        3.44        1.33      3.76 o 
  -4  13   3       28.75       36.20      5.87 o 
  -3  13   3        3.80       10.63      3.99 o 
  -2  13   3       13.42        8.97      4.46 o 
  -1  13   3       12.65       15.10      2.34 o 
   0  13   3        0.00       -1.33      1.93 o 
   1  13   3        1.62        1.41      1.52 o 
   2  13   3       30.37       25.46      2.14 o 
   3  13   3      109.04      112.17      5.43 o 
   4  13   3        9.20        7.57      1.88 o 
   5  13   3      121.91      128.49      4.21 o 
   6  13   3        0.06        1.64      1.72 o 
   7  13   3      115.35      139.32      5.24 o 
   8  13   3        0.01        2.34      2.33 o 
   9  13   3       20.08       22.33      3.17 o 
  10  13   3       12.22        8.04      2.95 o 
 -11  14   3        4.72        2.16      4.03 o 
 -10  14   3        0.67       -1.06      2.98 o 
  -9  14   3        5.75        6.21      5.08 o 
  -8  14   3        5.66        4.75      3.07 o 
  -7  14   3       25.31       28.56      6.11 o 
  -6  14   3        1.07       -3.99      3.99 o 
  -5  14   3        7.55       -3.76      3.76 o 
  -4  14   3       34.59       37.19      6.11 o 
  -3  14   3       16.21       21.25      5.40 o 
  -2  14   3        9.70        7.31      4.70 o 
  -1  14   3        0.22        8.19      2.69 o 
   0  14   3        0.00       -0.95      2.04 o 
   1  14   3        0.84        1.58      2.10 o 
   2  14   3        1.41        0.60      2.57 o 
   3  14   3        0.40       -2.67      2.67 o 
   4  14   3        5.23        1.43      1.80 o 
   5  14   3       25.44       30.12      2.47 o 
   6  14   3       26.29       24.37      3.30 o 
   7  14   3       48.68       50.67      3.83 o 
   8  14   3       11.57       14.45      2.99 o 
   9  14   3        3.81       -0.11      2.65 o 
 -10  15   3        3.56        0.00      4.22 o 
  -9  15   3        0.02       -4.23      4.23 o 
  -8  15   3        0.64       -3.76      3.76 o 
  -7  15   3        0.02        1.66      4.70 o 
  -6  15   3        0.07       -3.52      3.52 o 
  -5  15   3       65.50       53.13      6.81 o 
  -4  15   3       34.50       33.21      6.11 o 
  -3  15   3       19.49       27.23      5.40 o 
  -2  15   3        8.93        8.63      4.70 o 
  -1  15   3        5.68       11.62      4.93 o 
   0  15   3        3.43        3.03      4.22 o 
   1  15   3       10.36        4.60      3.07 o 
   2  15   3       24.44       24.16      3.33 o 
   3  15   3       13.11       21.84      3.02 o 
   4  15   3       14.63       19.57      3.04 o 
   5  15   3        0.54       -2.32      3.04 o 
   6  15   3       64.46       72.97      5.73 o 
   7  15   3        0.15       -1.46      3.59 o 
   8  15   3        0.01       -2.47      2.47 o 
  -9  16   3        3.84       11.29      5.17 o 
  -8  16   3        1.01        3.32      5.17 o 
  -7  16   3       22.26       41.18      7.04 o 
  -6  16   3       32.12       18.93      5.17 o 
  -5  16   3        3.16        3.65      4.70 o 
  -4  16   3        3.69       -4.70      4.70 o 
  -3  16   3        1.01       -3.32      4.23 o 
  -2  16   3        6.15        9.30      5.17 o 
  -1  16   3        1.09       -4.23      4.23 o 
   0  16   3        0.12       -2.74      2.74 o 
   1  16   3        4.93        1.69      3.04 o 
   2  16   3        2.88        3.69      3.23 o 
   3  16   3       53.15       71.41      4.59 o 
   4  16   3        5.03        2.54      2.63 o 
   5  16   3        0.07       -2.56      3.31 o 
   6  16   3        2.28       -3.33      3.33 o 
   7  16   3        0.86        0.60      3.61 o 
  -7  17   3        2.92        6.97      5.40 o 
  -6  17   3        2.51        6.97      5.17 o 
  -5  17   3        0.55       -4.46      4.46 o 
  -4  17   3        6.80        2.99      4.93 o 
  -3  17   3        1.03       -1.66      4.70 o 
  -2  17   3        6.37        1.33      4.70 o 
  -1  17   3       11.97       -4.23      4.23 o 
   0  17   3        1.38       -3.99      3.99 o 
   1  17   3        2.56       -0.74      3.21 o 
   2  17   3       28.19       38.51      4.71 o 
   3  17   3       23.00       21.12      4.07 o 
   4  17   3       22.67       16.60      5.64 o 
   5  17   3        6.15        5.82      4.14 o 
   6  17   3        2.84        0.71      3.78 o 
  -5  18   3        1.57        2.32      4.93 o 
  -4  18   3        5.90       11.62      5.87 o 
  -3  18   3       22.32       13.28      5.87 o 
  -2  18   3       37.79       38.19      7.04 o 
  -1  18   3        6.51       12.62      5.40 o 
   0  18   3        6.86       16.94      5.87 o 
   1  18   3       16.84       23.25      6.34 o 
   2  18   3        1.75       -0.33      4.60 o 
   3  18   3        5.97       -4.32      4.70 o 
 -16   0   4        5.79        3.65      4.23 o 
 -15   0   4        0.23        1.33      3.76 o 
 -14   0   4        0.71       -3.29      3.29 o 
 -13   0   4       30.38       21.92      4.70 o 
 -12   0   4        2.82       -2.58      2.58 o 
 -11   0   4       28.94       43.50      5.40 o 
 -10   0   4        9.36       10.63      3.05 o 
  -9   0   4       96.12      103.61      6.81 o 
  -8   0   4     1268.41     1216.88     14.64 o 
  -7   0   4        0.71       -0.78      0.90 o 
  -6   0   4      452.16      464.67      5.67 o 
  -5   0   4      726.74      687.79      7.25 o 
  -4   0   4      548.91      601.71      6.53 o 
  -3   0   4      480.42      470.32      4.74 o 
  -2   0   4      307.28      260.18      3.80 o 
  -1   0   4      704.60      605.14      6.55 o 
   0   0   4      723.15      637.88      6.01 o 
   1   0   4      100.75       73.45      3.64 o 
   2   0   4      651.08      723.28      9.46 o 
   3   0   4     9506.01     9895.55     92.45 o 
   4   0   4     2480.76     2727.05     28.42 o 
   5   0   4      394.38      434.67     12.08 o 
   6   0   4       71.36       67.90      3.00 o 
   7   0   4      455.21      479.52      7.97 o 
   8   0   4     1056.92     1060.17     25.97 o 
   9   0   4       35.71       28.45      2.44 o 
  10   0   4       11.93        6.85      2.10 o 
  11   0   4        5.29        2.21      1.99 o 
  12   0   4        0.27       -1.25      2.02 o 
  13   0   4        0.88        1.43      3.21 o 
  14   0   4        4.70        1.75      3.50 o 
 -16   1   4        3.51        0.91      2.71 o 
 -15   1   4        0.22        0.11      2.57 o 
 -14   1   4        2.70        3.61      2.74 o 
 -13   1   4        0.02       -0.38      2.40 o 
 -12   1   4        9.08       11.64      2.81 o 
 -11   1   4       13.67       11.49      2.47 o 
 -10   1   4        1.76       -0.73      1.64 o 
  -9   1   4      183.12      200.28      4.21 o 
  -8   1   4      775.91      819.63      9.35 o 
  -7   1   4       52.64       61.26      1.76 o 
  -6   1   4      609.76      702.47      5.78 o 
  -5   1   4      801.76      860.90      6.04 o 
  -4   1   4     1539.89     1636.71     10.07 o 
  -3   1   4       37.16       26.39      0.85 o 
  -2   1   4      150.64      143.47      3.11 o 
  -1   1   4      463.97      450.49      4.37 o 
   0   1   4      141.09      105.99      1.80 o 
   1   1   4       11.71       10.92      1.05 o 
   2   1   4      129.58      118.45      1.89 o 
   3   1   4      289.44      291.29      3.06 o 
   4   1   4       99.72      120.98      2.20 o 
   5   1   4       33.61       40.18      1.46 o 
   6   1   4      149.96      129.73      2.32 o 
   7   1   4      309.16      329.33      6.14 o 
   8   1   4       45.85       47.31      1.94 o 
   9   1   4        4.07        2.98      1.19 o 
  10   1   4        9.08        4.99      1.35 o 
  11   1   4        5.01        3.58      1.59 o 
  12   1   4        0.23        3.79      1.84 o 
  13   1   4        7.23       11.44      3.09 o 
  14   1   4       49.35       67.33      5.58 o 
 -16   2   4        1.40        2.17      2.48 o 
 -15   2   4        1.00       -2.49      2.66 o 
 -14   2   4       18.02        6.14      2.99 o 
 -13   2   4        0.14       -1.97      1.97 o 
 -12   2   4       26.58       17.22      3.07 o 
 -11   2   4        2.38       -1.86      1.86 o 
 -10   2   4       14.64       13.50      2.32 o 
  -9   2   4       14.46       16.76      1.86 o 
  -8   2   4        8.94        6.92      1.37 o 
  -7   2   4       12.92       15.22      1.35 o 
  -6   2   4      341.59      346.12      4.46 o 
  -5   2   4       66.62       73.77      2.21 o 
  -4   2   4       78.46       82.03      1.87 o 
  -3   2   4       12.47       14.62      1.03 o 
  -2   2   4       14.29       16.63      0.87 o 
  -1   2   4        5.21        7.81      0.72 o 
   0   2   4      546.96      488.20      4.14 o 
   1   2   4     1096.21     1044.42      9.27 o 
   2   2   4      300.79      297.21      3.14 o 
   3   2   4      846.21      865.29      5.91 o 
   4   2   4      154.53      136.41      2.04 o 
   5   2   4        9.44       11.71      0.98 o 
   6   2   4        2.45        1.55      0.85 o 
   7   2   4      235.56      236.66      4.11 o 
   8   2   4        0.02        0.12      1.08 o 
   9   2   4       68.39       74.13      2.47 o 
  10   2   4       33.11       30.90      2.11 o 
  11   2   4        0.42        1.23      1.62 o 
  12   2   4        1.78        4.40      1.83 o 
  13   2   4        0.03        1.85      2.00 o 
  14   2   4        5.16        5.78      2.98 o 
 -16   3   4        5.72        3.79      2.59 o 
 -15   3   4        4.14        7.16      2.70 o 
 -14   3   4       14.71       17.46      3.40 o 
 -13   3   4        6.67       14.27      3.07 o 
 -12   3   4        0.75       -2.14      2.14 o 
 -11   3   4        3.27        3.49      2.24 o 
 -10   3   4      107.72       90.51      3.72 o 
  -9   3   4      198.36      188.34      6.87 o 
  -8   3   4        9.07        6.66      1.78 o 
  -7   3   4        1.29        0.55      0.97 o 
  -6   3   4        0.07        1.69      1.01 o 
  -5   3   4       74.97      106.32      2.53 o 
  -4   3   4      160.74      198.74      3.18 o 
  -3   3   4      189.46      201.22      2.28 o 
  -2   3   4       71.22       62.63      1.42 o 
  -1   3   4     1027.06     1071.13      7.29 o 
   0   3   4       13.30       11.46      1.07 o 
   1   3   4       35.37       35.53      1.31 o 
   2   3   4      802.97      863.17      6.38 o 
   3   3   4      340.29      294.45      3.82 o 
   4   3   4       12.70       12.39      0.90 o 
   5   3   4      828.03      823.66      6.06 o 
   6   3   4      109.55      112.87      2.18 o 
   7   3   4        0.14        3.14      0.99 o 
   8   3   4       73.91       82.27      2.64 o 
   9   3   4       29.62       29.13      1.90 o 
  10   3   4       14.27       13.50      1.81 o 
  11   3   4        1.13        2.76      1.50 o 
  12   3   4        0.39        2.05      1.65 o 
  13   3   4        0.02        0.70      2.05 o 
  14   3   4       13.82       12.69      2.97 o 
 -16   4   4        7.87        5.01      2.79 o 
 -15   4   4       46.71       42.38      3.60 o 
 -14   4   4       20.42       10.96      3.21 o 
 -13   4   4      100.94       85.98      5.58 o 
 -12   4   4       10.38        3.32      2.32 o 
 -11   4   4       41.07       37.55      2.84 o 
 -10   4   4       62.49       55.99      3.14 o 
  -9   4   4      327.44      316.04      5.80 o 
  -8   4   4      310.61      281.05      4.52 o 
  -7   4   4      275.50      278.63      4.35 o 
  -6   4   4      179.51      190.05      3.51 o 
  -5   4   4      495.79      472.19      5.46 o 
  -4   4   4      121.03      133.95      2.74 o 
  -3   4   4       30.49       25.21      1.06 o 
  -2   4   4     1048.31     1075.01      7.99 o 
  -1   4   4       33.05       27.39      1.38 o 
   0   4   4     1522.75     1464.55     11.60 o 
   1   4   4       52.91       34.32      1.25 o 
   2   4   4     1223.74     1186.53      8.20 o 
   3   4   4     4304.24     4033.40     23.68 o 
   4   4   4      589.68      582.79      5.21 o 
   5   4   4        6.73        4.79      0.94 o 
   6   4   4        6.26        4.77      1.24 o 
   7   4   4      709.03      683.31      6.45 o 
   8   4   4      625.86      661.92      8.17 o 
   9   4   4       49.26       55.29      2.37 o 
  10   4   4       78.54       81.84      2.93 o 
  11   4   4       21.01       15.35      1.91 o 
  12   4   4        0.78        0.84      2.60 o 
  13   4   4        1.54       -2.15      2.39 o 
 -15   5   4        1.43       -1.64      2.28 o 
 -14   5   4       13.17       13.84      2.85 o 
 -13   5   4       20.08       17.23      4.60 o 
 -12   5   4        2.07       -2.14      2.14 o 
 -11   5   4       34.07       31.20      3.31 o 
 -10   5   4        7.25        4.43      1.85 o 
  -9   5   4       42.73       49.58      2.85 o 
  -8   5   4      468.99      443.44      5.95 o 
  -7   5   4      459.42      456.14      5.76 o 
  -6   5   4      279.10      280.79      4.35 o 
  -5   5   4      302.18      300.54      4.34 o 
  -4   5   4     4457.74     4152.64     25.77 o 
  -3   5   4     3777.77     3848.27     25.28 o 
  -2   5   4     2288.37     2338.82     15.37 o 
  -1   5   4     1848.97     1966.43     13.30 o 
   0   5   4      446.82      498.74      8.52 o 
   1   5   4       14.21        9.26      1.18 o 
   2   5   4      920.05      876.34      6.57 o 
   3   5   4     2997.70     2951.25     17.82 o 
   4   5   4     1703.47     1654.23     11.21 o 
   5   5   4        3.02        2.98      0.93 o 
   6   5   4       85.73       80.09      2.54 o 
   7   5   4     1135.61     1130.70      9.14 o 
   8   5   4      426.38      419.78      7.43 o 
   9   5   4        2.80        0.86      1.44 o 
  10   5   4       27.04       35.68      2.50 o 
  11   5   4        7.98       10.15      1.98 o 
  12   5   4        1.98        2.81      2.50 o 
  13   5   4       15.47       23.91      3.40 o 
 -15   6   4       15.98       15.81      3.06 o 
 -14   6   4        0.40        2.25      2.45 o 
 -13   6   4        0.00       -1.54      2.16 o 
 -12   6   4        3.86        4.60      1.85 o 
 -11   6   4       88.38       81.91      3.92 o 
 -10   6   4      186.66      179.52      5.03 o 
  -9   6   4       38.98       41.63      2.51 o 
  -8   6   4       35.04       26.52      2.04 o 
  -7   6   4      190.03      186.17      3.82 o 
  -6   6   4       14.91       16.54      1.53 o 
  -5   6   4      979.54      937.86      8.88 o 
  -4   6   4     1688.69     1666.52     11.75 o 
  -3   6   4      829.11      746.54      6.49 o 
  -2   6   4      419.11      412.27      4.73 o 
  -1   6   4      207.90      252.84      3.84 o 
   0   6   4       90.38      102.80      6.33 o 
   1   6   4      687.95      757.11      7.88 o 
   2   6   4      101.76      103.07      3.37 o 
   3   6   4      107.21       99.32      2.06 o 
   4   6   4      463.25      431.51      5.25 o 
   5   6   4       29.76       28.39      1.77 o 
   6   6   4       10.97        5.24      1.29 o 
   7   6   4        0.72       -1.22      1.22 o 
   8   6   4        1.63       -0.85      1.40 o 
   9   6   4       14.75       10.20      1.82 o 
  10   6   4       77.06       73.34      3.26 o 
  11   6   4        3.12        0.56      1.86 o 
  12   6   4       22.12       21.47      3.17 o 
  13   6   4       16.76       19.69      3.25 o 
 -15   7   4        7.41        9.44      2.87 o 
 -14   7   4        8.11        7.46      2.75 o 
 -13   7   4        1.16        4.51      2.41 o 
 -12   7   4       19.88       18.58      2.34 o 
 -11   7   4        5.25        5.16      1.95 o 
 -10   7   4      160.81      165.47      4.83 o 
  -9   7   4      254.13      255.60      5.52 o 
  -8   7   4      195.97      188.57      4.06 o 
  -7   7   4       34.28       38.12      2.20 o 
  -6   7   4        2.11       -0.08      1.44 o 
  -5   7   4      490.45      488.65      5.92 o 
  -4   7   4      286.67      294.85      4.16 o 
  -3   7   4        0.13        1.57      0.97 o 
  -2   7   4      108.73      126.64      2.38 o 
  -1   7   4        8.63        7.15      1.15 o 
   0   7   4      664.30      680.36     10.71 o 
   1   7   4      143.85      154.74      3.88 o 
   2   7   4       86.17       87.21      2.64 o 
   3   7   4       50.97       58.74      2.22 o 
   4   7   4       31.20       30.21      1.74 o 
   5   7   4        0.13        1.60      1.13 o 
   6   7   4        7.21        3.40      1.36 o 
   7   7   4      260.20      258.58      5.08 o 
   8   7   4       54.55       51.93      3.05 o 
   9   7   4        1.68        4.65      1.68 o 
  10   7   4       18.17       21.00      3.22 o 
  11   7   4        6.55        9.79      2.73 o 
  12   7   4       72.34       71.71      4.55 o 
  13   7   4        2.99        3.62      3.22 o 
 -14   8   4       10.56       10.02      4.10 o 
 -13   8   4        0.31        0.15      2.06 o 
 -12   8   4       19.65       27.64      2.73 o 
 -11   8   4       31.16       30.99      2.58 o 
 -10   8   4       25.85       38.68      3.36 o 
  -9   8   4       22.55       18.60      2.52 o 
  -8   8   4      267.78      262.35      4.43 o 
  -7   8   4        0.09        3.24      1.33 o 
  -6   8   4      154.04      155.69      4.36 o 
  -5   8   4       44.29       47.05      2.22 o 
  -4   8   4       21.34       20.69      1.40 o 
  -3   8   4      163.74      161.26      3.49 o 
  -2   8   4      251.30      275.06      3.49 o 
  -1   8   4        4.85        7.21      1.45 o 
   0   8   4        6.27        2.51      1.41 o 
   1   8   4      216.24      205.35      5.02 o 
   2   8   4        3.34        1.10      1.05 o 
   3   8   4       92.37       97.38      2.82 o 
   4   8   4       67.05       60.89      2.47 o 
   5   8   4      144.05      150.90      3.45 o 
   6   8   4      123.51      126.99      4.35 o 
   7   8   4        6.18        3.08      1.48 o 
   8   8   4        0.61        0.87      1.69 o 
   9   8   4       22.24       35.39      2.49 o 
  10   8   4       14.33       16.00      2.48 o 
  11   8   4        2.16       -2.18      2.34 o 
  12   8   4        1.21        3.87      2.80 o 
 -14   9   4        2.52        9.36      5.27 o 
 -13   9   4       61.52       84.04      5.71 o 
 -12   9   4        1.05       -1.24      1.94 o 
 -11   9   4       88.63       88.68      5.68 o 
 -10   9   4        5.36        6.24      1.95 o 
  -9   9   4        2.20        5.96      1.63 o 
  -8   9   4      377.23      379.68      5.20 o 
  -7   9   4      102.43      114.78      3.11 o 
  -6   9   4      670.79      662.04      6.67 o 
  -5   9   4      699.18      662.48      7.48 o 
  -4   9   4       56.36       50.04      2.33 o 
  -3   9   4       12.78       12.28      1.24 o 
  -2   9   4      692.13      748.52      8.01 o 
  -1   9   4       25.82       22.98      2.09 o 
   0   9   4       16.34       23.02      2.81 o 
   1   9   4       20.80       31.03      2.01 o 
   2   9   4      407.77      404.69      5.78 o 
   3   9   4      914.71      880.71      9.46 o 
   4   9   4      266.42      234.13      4.19 o 
   5   9   4        0.15       -1.31      1.31 o 
   6   9   4       16.35       16.49      1.96 o 
   7   9   4      100.98       93.43      3.38 o 
   8   9   4       18.83       11.70      2.13 o 
   9   9   4        0.59       -1.49      1.49 o 
  10   9   4       12.35       11.80      2.62 o 
  11   9   4       16.42       27.11      5.18 o 
  12   9   4        7.14       12.87      4.12 o 
 -13  10   4       36.69       34.36      3.58 o 
 -12  10   4        8.54        7.29      2.63 o 
 -11  10   4        9.24       11.53      2.27 o 
 -10  10   4       26.25       19.65      3.01 o 
  -9  10   4       74.06       71.54      3.28 o 
  -8  10   4      207.06      213.71      5.61 o 
  -7  10   4        5.70        6.57      1.96 o 
  -6  10   4      296.95      299.00      7.56 o 
  -5  10   4     1052.78     1022.61     10.19 o 
  -4  10   4      458.27      428.63      5.83 o 
  -3  10   4        6.73        4.87      2.89 o 
  -2  10   4      186.88      169.74      4.41 o 
  -1  10   4      559.00      570.66      8.17 o 
   0  10   4       93.98       99.85      5.06 o 
   1  10   4      354.77      382.42      5.67 o 
   2  10   4      320.57      295.09      8.38 o 
   3  10   4      615.08      586.89      7.50 o 
   4  10   4       45.21       44.49      3.86 o 
   5  10   4      122.69      116.23      3.86 o 
   6  10   4      152.16      172.37      4.23 o 
   7  10   4       58.68       72.67      3.12 o 
   8  10   4        1.03       -2.21      2.35 o 
   9  10   4        2.71        1.67      2.16 o 
  10  10   4        7.43        6.20      3.73 o 
  11  10   4        1.40       -0.85      2.61 o 
 -13  11   4        0.09        2.51      2.72 o 
 -12  11   4       10.54       10.15      2.69 o 
 -11  11   4        1.80       -2.30      2.30 o 
 -10  11   4        5.61        0.92      2.97 o 
  -9  11   4       43.49       49.13      4.22 o 
  -8  11   4        2.15        2.79      2.11 o 
  -7  11   4       12.69       11.83      2.38 o 
  -6  11   4        3.61        7.80      1.81 o 
  -5  11   4       30.59       22.43      2.12 o 
  -4  11   4       69.00       63.21      3.47 o 
  -3  11   4       37.94       35.52      2.75 o 
  -2  11   4        0.39        1.57      1.68 o 
  -1  11   4      162.89      160.69      4.75 o 
   0  11   4        0.42       -0.81      1.03 o 
   1  11   4       17.74       14.91      1.80 o 
   2  11   4      243.18      224.88      4.77 o 
   3  11   4       16.24       19.94      2.07 o 
   4  11   4       25.66       26.64      2.27 o 
   5  11   4      201.98      206.59      4.75 o 
   6  11   4      147.66      138.45      4.26 o 
   7  11   4      138.37      136.38      4.39 o 
   8  11   4        4.88        2.40      2.00 o 
   9  11   4        2.87        4.62      2.43 o 
  10  11   4        7.48        7.61      3.86 o 
  11  11   4        3.68        1.71      2.62 o 
 -12  12   4        0.34       -3.23      3.23 o 
 -11  12   4        4.71       -2.87      2.87 o 
 -10  12   4        5.14       -2.82      2.82 o 
  -9  12   4        0.95       -3.74      3.74 o 
  -8  12   4        0.61        1.60      2.54 o 
  -7  12   4        9.52       14.22      2.87 o 
  -6  12   4       87.00       89.00      7.75 o 
  -5  12   4       22.06       13.43      3.74 o 
  -4  12   4        6.58        4.05      2.37 o 
  -3  12   4        2.70        1.64      3.07 o 
  -2  12   4        2.72        0.06      3.36 o 
  -1  12   4        0.36        1.31      1.67 o 
   0  12   4       27.32       25.38      6.12 o 
   1  12   4        0.34        1.33      1.49 o 
   2  12   4        2.32        1.49      1.79 o 
   3  12   4        4.46        6.74      1.71 o 
   4  12   4      138.04      151.16      4.24 o 
   5  12   4        4.02        2.28      1.75 o 
   6  12   4        0.28        3.74      1.87 o 
   7  12   4       74.79       84.37      4.49 o 
   8  12   4       13.68        9.64      2.59 o 
   9  12   4        0.13       -2.21      2.21 o 
  10  12   4        6.34        7.09      2.89 o 
 -12  13   4        0.02       -2.98      2.98 o 
 -11  13   4        1.77        7.88      3.64 o 
 -10  13   4        1.14        1.34      3.23 o 
  -9  13   4        2.09        6.18      3.07 o 
  -8  13   4        0.02       -1.24      2.87 o 
  -7  13   4        9.06        1.00      4.46 o 
  -6  13   4        0.82        5.31      4.23 o 
  -5  13   4       42.24       39.52      5.87 o 
  -4  13   4        1.03        7.31      4.23 o 
  -3  13   4        0.01        1.11      2.40 o 
  -2  13   4        0.00        0.22      2.57 o 
  -1  13   4        0.37       -1.70      1.70 o 
   0  13   4        9.64        8.13      1.79 o 
   1  13   4        3.81        3.65      1.64 o 
   2  13   4        3.68        4.05      1.55 o 
   3  13   4        0.43        1.11      1.58 o 
   4  13   4       20.65       17.90      3.51 o 
   5  13   4       50.10       50.51      3.07 o 
   6  13   4       11.39       12.99      2.16 o 
   7  13   4        4.76        1.61      2.33 o 
   8  13   4       13.57        7.67      2.60 o 
   9  13   4        6.42       -0.45      2.51 o 
 -11  14   4        1.76       -2.32      3.49 o 
 -10  14   4       19.00       19.21      4.05 o 
  -9  14   4       23.73       19.26      5.64 o 
  -8  14   4        1.67        5.31      4.70 o 
  -7  14   4       28.94       27.56      6.11 o 
  -6  14   4        0.38       -3.52      3.52 o 
  -5  14   4       83.46       68.41      7.51 o 
  -4  14   4       45.28       38.85      6.34 o 
  -3  14   4       30.15       28.23      5.64 o 
  -2  14   4       21.39       23.25      5.64 o 
  -1  14   4        6.85       12.95      3.15 o 
   0  14   4        7.28        7.21      2.24 o 
   1  14   4        0.26       -2.00      2.00 o 
   2  14   4        0.59       -1.54      1.54 o 
   3  14   4       12.60       12.37      2.64 o 
   4  14   4       11.72       13.27      2.19 o 
   5  14   4        3.33        2.23      1.81 o 
   6  14   4        6.46        5.02      2.14 o 
   7  14   4       41.30       53.36      6.50 o 
   8  14   4       51.79       51.54      4.11 o 
   9  14   4       11.25        7.74      3.14 o 
 -10  15   4        7.35       -2.99      4.93 o 
  -9  15   4       19.35       30.55      6.58 o 
  -8  15   4        7.96        6.31      5.17 o 
  -7  15   4        5.23       18.60      5.64 o 
  -6  15   4        4.80       13.28      5.17 o 
  -5  15   4       30.76       22.25      5.64 o 
  -4  15   4       48.29       62.10      7.28 o 
  -3  15   4        0.29        2.99      4.46 o 
  -2  15   4       13.90        7.64      4.46 o 
  -1  15   4        1.59       11.29      4.93 o 
   0  15   4        0.31       -1.70      1.84 o 
   1  15   4       35.21       40.53      3.47 o 
   2  15   4       63.92       59.21      7.49 o 
   3  15   4        0.00       -1.19      2.28 o 
   4  15   4       22.46       30.27      3.56 o 
   5  15   4        5.47        6.20      2.86 o 
   6  15   4       26.51       33.78      3.50 o 
   7  15   4       57.47       61.46      8.57 o 
   8  15   4        1.52        7.01      2.98 o 
  -8  16   4        4.98       -3.32      4.46 o 
  -7  16   4       17.51        5.65      5.17 o 
  -6  16   4        0.78       -3.76      3.76 o 
  -5  16   4        0.58        7.31      4.93 o 
  -4  16   4        0.23       -4.46      4.46 o 
  -3  16   4        1.39       -0.66      4.23 o 
  -2  16   4        1.43        5.98      5.17 o 
  -1  16   4        4.09        8.30      5.17 o 
   0  16   4        3.21       10.29      4.46 o 
   1  16   4        0.20        3.38      2.98 o 
   2  16   4       14.86        9.14      2.91 o 
   3  16   4       38.92       45.36      3.93 o 
   4  16   4        2.39       -2.61      2.61 o 
   5  16   4        4.07        5.23      3.72 o 
   6  16   4        5.56        3.11      5.66 o 
  -7  17   4        1.36       -3.65      4.70 o 
  -6  17   4        0.30       -4.46      4.46 o 
  -5  17   4        2.29        0.33      4.93 o 
  -4  17   4        0.46       -1.33      4.70 o 
  -3  17   4        0.04        3.32      4.70 o 
  -2  17   4        1.20        1.66      5.17 o 
  -1  17   4        4.98        5.31      4.70 o 
   0  17   4        0.00       -1.99      4.93 o 
   1  17   4        2.40        9.63      4.93 o 
   2  17   4       14.87       11.53      3.93 o 
   3  17   4       14.02       25.54      4.99 o 
   4  17   4        6.49        7.51      3.06 o 
   5  17   4        0.10       -2.79      6.14 o 
  -4  18   4        0.47       -2.32      5.17 o 
  -3  18   4        4.41       -5.17      5.17 o 
  -2  18   4       10.38       18.26      6.34 o 
  -1  18   4        2.85        7.97      5.64 o 
   0  18   4        8.24       14.28      6.34 o 
   1  18   4        0.09        9.96      5.87 o 
   2  18   4        3.97        0.00      4.70 o 
 -16   1   5       20.39       13.78      3.49 o 
 -15   1   5        2.53        4.71      3.07 o 
 -14   1   5        0.92       -5.18      5.18 o 
 -13   1   5        2.86        1.33      2.32 o 
 -12   1   5        9.08        2.24      2.07 o 
 -11   1   5        4.25        3.21      1.97 o 
 -10   1   5       34.94       29.54      3.10 o 
  -9   1   5       29.68       26.73      2.90 o 
  -8   1   5        5.19        2.72      1.87 o 
  -7   1   5       77.94       80.97      2.86 o 
  -6   1   5       47.32       59.42      1.53 o 
  -5   1   5     1366.46     1446.04      9.46 o 
  -4   1   5      278.60      285.84      3.06 o 
  -3   1   5      336.01      340.17      2.89 o 
  -2   1   5       29.74       26.03      1.03 o 
  -1   1   5        1.12        1.07      0.49 o 
   0   1   5      625.52      544.41      4.34 o 
   1   1   5      787.16      829.18      8.26 o 
   2   1   5      528.86      552.96      4.53 o 
   3   1   5      154.58      153.30      2.38 o 
   4   1   5      315.25      315.84      3.54 o 
   5   1   5      199.19      209.26      3.50 o 
   6   1   5        6.64       12.83      2.01 o 
   7   1   5      124.48      137.94      2.75 o 
   8   1   5        1.12        3.48      1.47 o 
   9   1   5       27.59       25.70      1.78 o 
  10   1   5        9.87        8.64      2.59 o 
  11   1   5        1.16       -1.64      1.64 o 
  12   1   5        1.45       -0.83      1.81 o 
  13   1   5        2.13        0.97      2.31 o 
 -16   2   5        0.14       -2.82      2.82 o 
 -15   2   5        4.69       12.12      3.49 o 
 -14   2   5        1.06        5.39      2.90 o 
 -13   2   5        0.06       -3.26      3.26 o 
 -12   2   5       15.61        8.63      2.66 o 
 -11   2   5       39.91       38.48      3.73 o 
 -10   2   5      103.36       99.71      5.31 o 
  -9   2   5       27.25       38.55      2.39 o 
  -8   2   5        4.40        6.10      1.27 o 
  -7   2   5       14.25       15.91      1.54 o 
  -6   2   5        0.23       -0.09      1.15 o 
  -5   2   5       93.98       88.41      1.70 o 
  -4   2   5     2724.08     2750.93     14.91 o 
  -3   2   5       87.60       86.67      1.61 o 
  -2   2   5      270.50      286.18      2.85 o 
  -1   2   5      672.89      688.42      5.03 o 
   0   2   5       50.03       61.88      1.49 o 
   1   2   5      218.97      228.35      4.28 o 
   2   2   5      431.81      453.30      3.98 o 
   3   2   5       87.63      112.59      2.58 o 
   4   2   5        0.13       -0.16      0.84 o 
   5   2   5        8.28        9.58      0.97 o 
   6   2   5       10.08        9.38      1.13 o 
   7   2   5      330.94      300.33      3.90 o 
   8   2   5       68.80       69.83      2.75 o 
   9   2   5       12.14       14.64      1.82 o 
  10   2   5        6.16        2.65      1.65 o 
  11   2   5        0.26       -1.24      1.57 o 
  12   2   5        3.08        4.24      1.81 o 
  13   2   5       23.39       34.88      3.40 o 
 -16   3   5        0.60        5.72      3.14 o 
 -15   3   5        5.28        9.76      4.79 o 
 -14   3   5        0.57       -2.52      2.57 o 
 -13   3   5       59.86       60.25      4.81 o 
 -12   3   5        2.54        5.05      2.47 o 
 -11   3   5       39.99       38.12      3.78 o 
 -10   3   5        6.87        1.34      1.90 o 
  -9   3   5        9.19        5.66      2.53 o 
  -8   3   5      155.31      150.26      3.59 o 
  -7   3   5        5.64        3.26      1.17 o 
  -6   3   5        0.01       -0.61      0.99 o 
  -5   3   5      115.66      134.33      2.94 o 
  -4   3   5      118.62      105.58      1.57 o 
  -3   3   5      327.84      320.10      3.23 o 
  -2   3   5      219.79      213.70      2.48 o 
  -1   3   5      217.85      218.97      2.53 o 
   0   3   5      669.99      651.52      5.43 o 
   1   3   5      264.09      261.49      4.19 o 
   2   3   5       65.19       69.18      1.82 o 
   3   3   5      410.38      480.29      4.18 o 
   4   3   5        9.96        8.97      0.94 o 
   5   3   5       21.03       21.69      1.24 o 
   6   3   5       29.20       20.96      1.90 o 
   7   3   5        2.31       -1.33      1.33 o 
   8   3   5       19.58       25.13      1.76 o 
   9   3   5      136.30      134.11      3.52 o 
  10   3   5       44.46       41.54      2.40 o 
  11   3   5        7.04        3.55      2.37 o 
  12   3   5        4.84        2.29      2.01 o 
  13   3   5       14.68       14.82      2.89 o 
 -15   4   5        1.83       -2.81      2.81 o 
 -14   4   5        0.49        0.72      2.74 o 
 -13   4   5       25.81       13.37      3.31 o 
 -12   4   5       29.28       20.93      3.23 o 
 -11   4   5        3.28       -2.19      2.24 o 
 -10   4   5       15.71       11.25      1.94 o 
  -9   4   5       60.86       60.85      2.71 o 
  -8   4   5      240.26      253.29      4.56 o 
  -7   4   5        0.11       -0.77      1.17 o 
  -6   4   5      237.89      233.25      4.00 o 
  -5   4   5      251.07      248.49      4.00 o 
  -4   4   5      133.14      147.56      2.66 o 
  -3   4   5      933.36      973.33      6.98 o 
  -2   4   5      275.37      295.96      3.16 o 
  -1   4   5      353.87      396.66      3.93 o 
   0   4   5      970.17      975.00     13.27 o 
   1   4   5      791.58      840.86      7.17 o 
   2   4   5       26.93       29.43      1.39 o 
   3   4   5      119.40      109.27      2.18 o 
   4   4   5      618.43      672.56      7.05 o 
   5   4   5      134.45      130.69      4.17 o 
   6   4   5      746.48      705.79      6.55 o 
   7   4   5      179.68      173.84      3.28 o 
   8   4   5       10.69        7.66      1.90 o 
   9   4   5      113.89      127.31      3.44 o 
  10   4   5        9.91        8.27      1.85 o 
  11   4   5       28.38       28.57      2.59 o 
  12   4   5       24.74       30.15      2.71 o 
  13   4   5        5.90        6.28      2.82 o 
 -15   5   5        1.01       10.38      2.88 o 
 -14   5   5        0.80       -0.33      3.07 o 
 -13   5   5       11.72       16.40      3.33 o 
 -12   5   5        4.48        0.26      2.54 o 
 -11   5   5        6.68        2.03      1.99 o 
 -10   5   5       59.54       59.57      3.48 o 
  -9   5   5      149.71      143.48      4.02 o 
  -8   5   5       83.42       80.90      3.04 o 
  -7   5   5       85.22       84.66      3.01 o 
  -6   5   5      176.70      192.89      4.39 o 
  -5   5   5      199.56      203.71      3.75 o 
  -4   5   5      371.10      377.56      4.06 o 
  -3   5   5      206.62      242.27      3.22 o 
  -2   5   5      125.36      171.74      4.09 o 
  -1   5   5      376.49      423.34      4.42 o 
   0   5   5     1141.22     1226.97     13.15 o 
   1   5   5       11.83       10.44      0.95 o 
   2   5   5       14.17       12.78      0.98 o 
   3   5   5        8.26       10.71      1.58 o 
   4   5   5      799.42      809.85      6.93 o 
   5   5   5       10.06        5.33      1.12 o 
   6   5   5     1229.88     1291.46     11.44 o 
   7   5   5      158.71      168.46      3.91 o 
   8   5   5        2.43       -0.90      1.47 o 
   9   5   5        3.68        3.58      1.69 o 
  10   5   5        0.68        4.36      2.11 o 
  11   5   5       12.45       16.29      2.32 o 
  12   5   5        2.65       -2.13      2.13 o 
  13   5   5        0.07        1.78      2.83 o 
 -15   6   5        2.26        0.05      3.11 o 
 -14   6   5        7.53        7.24      2.79 o 
 -13   6   5       21.83       24.74      3.81 o 
 -12   6   5        0.06        7.52      2.81 o 
 -11   6   5        0.00       -1.99      1.99 o 
 -10   6   5       13.74       12.89      2.30 o 
  -9   6   5      926.69      924.27      9.98 o 
  -8   6   5      196.07      201.18      4.31 o 
  -7   6   5        2.78        4.66      1.85 o 
  -6   6   5      871.15      878.44      9.03 o 
  -5   6   5     1120.36     1065.78     11.17 o 
  -4   6   5      271.91      236.64      3.99 o 
  -3   6   5        0.76        0.16      1.12 o 
  -2   6   5       10.26       12.61      1.06 o 
  -1   6   5        0.00        0.95      0.93 o 
   0   6   5       41.56       38.12      2.43 o 
   1   6   5       31.68       27.15      1.78 o 
   2   6   5      132.93      129.74      3.77 o 
   3   6   5      669.15      661.16      6.96 o 
   4   6   5       85.92       98.50      2.96 o 
   5   6   5       21.78       26.59      2.53 o 
   6   6   5       81.95       73.85      3.09 o 
   7   6   5       40.49       36.87      2.42 o 
   8   6   5       89.19       97.03      3.47 o 
   9   6   5       38.91       40.75      2.67 o 
  10   6   5       11.13        5.58      1.80 o 
  11   6   5        0.59       -1.73      1.73 o 
  12   6   5       17.58       19.00      3.36 o 
 -15   7   5        4.64        5.87      2.90 o 
 -14   7   5        1.46        3.53      2.58 o 
 -13   7   5        0.00        1.29      3.81 o 
 -12   7   5        0.28        4.20      2.14 o 
 -11   7   5        2.57       -1.55      2.05 o 
 -10   7   5        0.62       -1.60      1.67 o 
  -9   7   5       25.98       31.28      2.65 o 
  -8   7   5      367.93      372.29      5.92 o 
  -7   7   5       59.93       63.79      2.85 o 
  -6   7   5       17.03       17.68      1.77 o 
  -5   7   5      224.62      218.06      4.08 o 
  -4   7   5      171.90      167.78      4.47 o 
  -3   7   5       39.83       58.68      2.00 o 
  -2   7   5        0.14        1.38      1.29 o 
  -1   7   5       60.06       83.88      2.70 o 
   0   7   5      118.91      108.10      4.82 o 
   1   7   5        0.49        0.32      1.05 o 
   2   7   5        6.76        5.48      1.18 o 
   3   7   5       82.42      101.96      3.06 o 
   4   7   5        2.19        0.37      1.15 o 
   5   7   5       13.55       12.57      1.79 o 
   6   7   5      233.29      225.82      4.49 o 
   7   7   5      202.68      217.23      4.50 o 
   8   7   5       39.12       33.57      2.84 o 
   9   7   5        1.22       -1.61      1.61 o 
  10   7   5        1.69        4.71      1.82 o 
  11   7   5        0.13       -2.03      2.03 o 
  12   7   5        4.15       -2.40      2.48 o 
 -14   8   5        0.15        3.58      2.65 o 
 -13   8   5        4.22       10.77      3.44 o 
 -12   8   5       13.99       13.50      2.34 o 
 -11   8   5        0.04       -1.81      1.81 o 
 -10   8   5        9.58       11.76      2.05 o 
  -9   8   5      388.31      422.87      6.54 o 
  -8   8   5      101.05      107.28      3.77 o 
  -7   8   5       13.87       26.39      2.27 o 
  -6   8   5        0.04        1.62      1.76 o 
  -5   8   5       47.73       43.44      2.38 o 
  -4   8   5      232.56      222.95      5.11 o 
  -3   8   5       28.44       30.87      2.76 o 
  -2   8   5        0.11       -0.95      0.95 o 
  -1   8   5        5.67        7.68      1.46 o 
   0   8   5        5.09        7.15      1.56 o 
   1   8   5       14.02       15.30      1.89 o 
   2   8   5      253.01      244.05      4.10 o 
   3   8   5      173.95      175.29      3.67 o 
   4   8   5        0.06        0.84      2.67 o 
   5   8   5       22.36       27.09      2.15 o 
   6   8   5      231.74      231.64      4.58 o 
   7   8   5        0.01       -1.40      1.40 o 
   8   8   5       27.80       34.87      2.50 o 
   9   8   5        4.49        1.76      1.79 o 
  10   8   5        0.01        1.45      1.86 o 
  11   8   5        2.09        2.75      2.74 o 
  12   8   5        1.40       10.19      2.90 o 
 -14   9   5        1.82        0.78      3.48 o 
 -13   9   5        0.33        0.67      2.53 o 
 -12   9   5       32.96       38.13      2.99 o 
 -11   9   5        0.03       -2.04      2.04 o 
 -10   9   5       54.91       51.22      2.75 o 
  -9   9   5       89.22       83.86      3.11 o 
  -8   9   5      154.97      169.27      4.46 o 
  -7   9   5      470.38      488.96      6.91 o 
  -6   9   5      449.16      423.41      7.54 o 
  -5   9   5        0.17        4.18      2.00 o 
  -4   9   5      311.95      291.08      6.87 o 
  -3   9   5      102.54       95.35      3.93 o 
  -2   9   5       16.27       15.89      1.67 o 
  -1   9   5      125.27      115.16      4.15 o 
   0   9   5       53.15       41.42      2.88 o 
   1   9   5       37.00       39.45      2.47 o 
   2   9   5        7.44       14.97      2.98 o 
   3   9   5       23.13       23.56      1.87 o 
   4   9   5       71.01       68.27      2.87 o 
   5   9   5      735.64      755.53      8.79 o 
   6   9   5        2.10        1.13      1.67 o 
   7   9   5        1.43        0.32      1.58 o 
   8   9   5        5.15        7.82      1.86 o 
   9   9   5        0.13       -1.67      1.67 o 
  10   9   5       13.48       16.89      3.04 o 
  11   9   5       23.14       28.59      3.49 o 
 -13  10   5        6.28        6.73      3.06 o 
 -12  10   5        0.09        5.85      2.23 o 
 -11  10   5       10.30       12.22      3.65 o 
 -10  10   5        0.58        0.77      2.15 o 
  -9  10   5        1.00       -1.81      1.81 o 
  -8  10   5       64.22       68.13      3.43 o 
  -7  10   5        0.41       -1.70      1.75 o 
  -6  10   5      102.16      106.55      3.51 o 
  -5  10   5        1.32       -0.36      1.63 o 
  -4  10   5       78.02       68.17      3.66 o 
  -3  10   5       36.92       34.13      2.83 o 
  -2  10   5        5.59        5.36      1.68 o 
  -1  10   5       37.81       43.56      3.08 o 
   0  10   5      452.96      385.84     27.68 o 
   1  10   5       40.64       44.05      2.47 o 
   2  10   5        3.64        6.03      1.51 o 
   3  10   5      150.19      162.33      4.22 o 
   4  10   5        0.86       -1.19      1.41 o 
   5  10   5      520.90      549.04      9.95 o 
   6  10   5       24.44       26.37      2.27 o 
   7  10   5      101.45      103.92      3.78 o 
   8  10   5       71.02       73.51      3.36 o 
   9  10   5        4.78        7.04      2.03 o 
  10  10   5        4.92        5.15      2.59 o 
  11  10   5       20.80       23.70      3.30 o 
 -13  11   5       14.67       23.20      4.79 o 
 -12  11   5        6.22       -2.98      2.98 o 
 -11  11   5       13.92        7.15      3.48 o 
 -10  11   5        6.69        4.32      2.51 o 
  -9  11   5        0.10        1.15      2.31 o 
  -8  11   5       27.53       24.65      2.67 o 
  -7  11   5        3.16        0.88      2.21 o 
  -6  11   5       38.96       36.17      3.16 o 
  -5  11   5       26.38       17.71      2.68 o 
  -4  11   5        1.81       -2.10      2.10 o 
  -3  11   5        4.99        3.15      1.98 o 
  -2  11   5       44.22       47.22      4.23 o 
  -1  11   5      120.38      115.09      4.28 o 
   0  11   5       12.48       11.14      1.99 o 
   1  11   5       77.84       80.51      3.92 o 
   2  11   5        6.32        5.22      1.64 o 
   3  11   5       58.71       55.34      2.96 o 
   4  11   5        2.13       -0.54      1.56 o 
   5  11   5      185.46      198.36      4.80 o 
   6  11   5       13.50       11.86      2.29 o 
   7  11   5        2.52        2.76      1.82 o 
   8  11   5       45.35       46.18      2.92 o 
   9  11   5        5.47       10.86      2.74 o 
  10  11   5        0.87        0.71      2.86 o 
 -12  12   5       38.55       35.25      4.61 o 
 -11  12   5        2.45        0.32      3.27 o 
 -10  12   5        2.95       -2.78      2.90 o 
  -9  12   5        0.15       -3.74      3.74 o 
  -8  12   5        0.00        0.06      2.43 o 
  -7  12   5       15.84       12.95      3.21 o 
  -6  12   5       63.42       74.39      4.50 o 
  -5  12   5       58.42       53.99      3.62 o 
  -4  12   5       15.69       10.74      3.65 o 
  -3  12   5       39.69       25.53      3.71 o 
  -2  12   5       12.05       11.74      3.07 o 
  -1  12   5       14.11       14.20      2.13 o 
   0  12   5       74.18       65.30      5.15 o 
   1  12   5       43.32       38.47      2.62 o 
   2  12   5       18.81       20.47      2.13 o 
   3  12   5        2.87        4.04      1.95 o 
   4  12   5        0.40        5.29      1.71 o 
   5  12   5        0.96        1.29      2.10 o 
   6  12   5        0.10       -1.75      1.75 o 
   7  12   5       18.76       21.19      2.55 o 
   8  12   5       55.85       57.34      4.10 o 
   9  12   5        0.00       -1.25      2.42 o 
  10  12   5        2.60        0.23      3.55 o 
 -11  13   5       19.19       21.42      4.07 o 
 -10  13   5        0.07       -2.90      2.90 o 
  -9  13   5        0.96       -1.99      4.46 o 
  -8  13   5        3.03       -4.23      4.23 o 
  -7  13   5        0.00       -0.33      4.46 o 
  -6  13   5        1.29       11.96      4.93 o 
  -5  13   5       80.68       78.88      5.01 o 
  -4  13   5       19.42        8.63      2.48 o 
  -3  13   5        4.19       -3.00      3.83 o 
  -2  13   5        1.47        0.19      2.54 o 
  -1  13   5        5.29        5.81      2.82 o 
   0  13   5       19.17       11.47      2.01 o 
   1  13   5        4.47        4.92      1.74 o 
   2  13   5        4.14        2.81      2.57 o 
   3  13   5       18.58       25.89      3.17 o 
   4  13   5        0.28       -0.40      1.69 o 
   5  13   5        3.99        6.16      2.02 o 
   6  13   5       19.47       24.39      2.65 o 
   7  13   5       10.14        7.22      2.20 o 
   8  13   5        2.04        1.29      2.40 o 
   9  13   5        6.44        5.51      2.89 o 
 -10  14   5        7.43        5.98      4.93 o 
  -9  14   5        0.81       -4.46      4.46 o 
  -8  14   5        0.02       -3.99      3.99 o 
  -7  14   5        0.28       -3.76      3.76 o 
  -6  14   5        0.85       -2.66      4.23 o 
  -5  14   5        2.24        3.65      3.99 o 
  -4  14   5        1.57        2.66      4.70 o 
  -3  14   5        0.04       -0.81      5.27 o 
  -2  14   5        2.91        2.44      4.60 o 
  -1  14   5       21.16       22.02      2.69 o 
   0  14   5        3.96        1.45      2.09 o 
   1  14   5        3.41        3.87      1.93 o 
   2  14   5        8.02        6.72      2.08 o 
   3  14   5       30.06       30.46      3.36 o 
   4  14   5       14.82       14.41      2.35 o 
   5  14   5        0.89       -0.62      1.84 o 
   6  14   5        0.21       -1.88      2.03 o 
   7  14   5        0.13       -2.39      2.39 o 
   8  14   5        0.14       -0.05      2.79 o 
  -9  15   5        0.11       -4.46      4.46 o 
  -8  15   5        0.07       -3.65      4.46 o 
  -7  15   5        2.70       -0.33      4.46 o 
  -6  15   5        0.44       -3.99      3.99 o 
  -5  15   5       32.71       42.18      6.58 o 
  -4  15   5        9.15        4.65      4.70 o 
  -3  15   5        3.77       11.29      4.70 o 
  -2  15   5        3.04        4.32      4.46 o 
  -1  15   5        2.75        3.15      3.15 o 
   0  15   5        7.34        4.79      3.40 o 
   1  15   5       20.01       17.59      4.61 o 
   2  15   5       16.50       12.62      2.22 o 
   3  15   5        4.77        4.23      2.11 o 
   4  15   5        6.09        9.13      2.27 o 
   5  15   5        0.08        1.33      2.02 o 
   6  15   5       13.72       15.67      2.86 o 
   7  15   5        0.08        0.53      2.74 o 
  -8  16   5        6.83       11.29      5.87 o 
  -7  16   5        0.41        2.99      5.17 o 
  -6  16   5        7.70        3.65      4.70 o 
  -5  16   5        0.33       -4.46      4.46 o 
  -4  16   5       18.31       17.93      5.64 o 
  -3  16   5        2.22        7.64      4.70 o 
  -2  16   5        5.30        2.32      4.46 o 
  -1  16   5        1.35       -1.99      3.76 o 
   0  16   5        3.68       -5.75      5.75 o 
   1  16   5        3.34        9.83      3.71 o 
   2  16   5        6.69       15.08      3.18 o 
   3  16   5       14.24       15.59      3.17 o 
   4  16   5        0.14        1.34      2.85 o 
   5  16   5        3.79        5.66      3.07 o 
  -6  17   5        0.03       22.25      6.34 o 
  -5  17   5        8.21        2.32      5.40 o 
  -4  17   5        0.02       -2.99      5.17 o 
  -3  17   5        8.37       10.63      5.17 o 
  -2  17   5        4.63        5.98      5.17 o 
  -1  17   5        0.12       -3.32      4.23 o 
   0  17   5        3.49        7.64      5.17 o 
   1  17   5        8.45       14.28      5.40 o 
   2  17   5        0.01        4.01      3.84 o 
   3  17   5        0.46        1.67      2.83 o 
   4  17   5       12.69       12.75      3.49 o 
  -3  18   5        0.41        0.00      5.17 o 
  -2  18   5        5.20       -4.65      5.40 o 
  -1  18   5       14.74        4.98      6.11 o 
   0  18   5        6.36       12.29      5.87 o 
   1  18   5        1.85        2.99      5.64 o 
 -16   0   6        4.11       -1.00      4.23 o 
 -15   0   6        2.29        2.32      4.46 o 
 -14   0   6       33.47       35.87      6.34 o 
 -13   0   6        5.77       10.63      4.23 o 
 -12   0   6        8.48        5.98      3.76 o 
 -11   0   6        8.75        4.98      3.52 o 
 -10   0   6       11.50        4.32      3.05 o 
  -9   0   6        7.27       15.61      3.76 o 
  -8   0   6       84.34       62.77      5.64 o 
  -7   0   6        0.62        0.97      1.80 o 
  -6   0   6       22.26       21.40      1.80 o 
  -5   0   6        0.17        0.39      0.92 o 
  -4   0   6       85.15      118.13      2.51 o 
  -3   0   6       22.63       24.48      1.39 o 
  -2   0   6      324.36      339.68      4.52 o 
  -1   0   6       25.06       23.80      1.53 o 
   0   0   6      250.87      230.79      5.58 o 
   1   0   6      337.22      315.61      5.44 o 
   2   0   6        0.76        0.47      0.93 o 
   3   0   6       24.70       37.12      2.69 o 
   4   0   6      386.51      432.41     12.37 o 
   5   0   6       86.64       89.96      3.87 o 
   6   0   6       22.11       21.09      3.16 o 
   7   0   6        6.39        1.77      1.32 o 
   8   0   6       14.40       19.80      3.10 o 
   9   0   6       61.76       66.32      5.75 o 
  10   0   6        3.21        3.76      4.99 o 
  11   0   6       25.47       27.40      4.12 o 
  12   0   6        0.62        3.45      3.33 o 
  13   0   6        1.37        9.23      3.84 o 
 -16   1   6        0.19        7.64      3.38 o 
 -15   1   6        4.78        6.14      3.32 o 
 -14   1   6       17.49       22.10      3.73 o 
 -13   1   6        6.07       10.26      2.98 o 
 -12   1   6        2.16        5.48      2.49 o 
 -11   1   6        0.04        2.32      2.16 o 
 -10   1   6       94.11       85.15      5.08 o 
  -9   1   6        3.41       -0.54      1.80 o 
  -8   1   6        0.55       -1.32      1.32 o 
  -7   1   6      157.94      166.03      3.54 o 
  -6   1   6       61.95       74.91      1.86 o 
  -5   1   6      103.14      111.63      2.10 o 
  -4   1   6      268.75      248.60      2.76 o 
  -3   1   6        0.32        1.57      0.60 o 
  -2   1   6      567.08      561.82      4.61 o 
  -1   1   6       17.75       19.57      1.03 o 
   0   1   6       14.08       13.59      0.93 o 
   1   1   6      182.96      201.17      3.27 o 
   2   1   6      154.82      174.27      2.52 o 
   3   1   6        2.65        2.17      0.82 o 
   4   1   6        0.53        0.38      0.83 o 
   5   1   6       24.86       24.08      1.42 o 
   6   1   6       22.93       23.51      1.55 o 
   7   1   6        0.56        2.00      1.15 o 
   8   1   6      163.18      147.08      5.56 o 
   9   1   6       27.04       25.99      2.13 o 
  10   1   6       24.92       12.56      2.01 o 
  11   1   6       19.77       24.77      2.56 o 
  12   1   6       14.58       19.45      2.93 o 
  13   1   6       19.79       38.44      4.32 o 
 -16   2   6        7.52        1.40      3.40 o 
 -15   2   6        1.70        3.43      2.90 o 
 -14   2   6        2.55        3.15      2.66 o 
 -13   2   6        7.59       -0.21      2.57 o 
 -12   2   6       21.66       18.14      4.03 o 
 -11   2   6      114.78      116.95      6.08 o 
 -10   2   6        4.00        4.32      2.32 o 
  -9   2   6        0.17       -0.86      1.65 o 
  -8   2   6        1.83        1.41      1.74 o 
  -7   2   6       31.65       30.95      1.95 o 
  -6   2   6       65.19       64.42      2.14 o 
  -5   2   6      208.93      228.79      2.90 o 
  -4   2   6      763.65      763.48      5.49 o 
  -3   2   6     2349.34     2478.60     14.05 o 
  -2   2   6      511.77      521.18      4.42 o 
  -1   2   6        0.73        2.07      0.83 o 
   0   2   6      201.98      201.39      2.61 o 
   1   2   6     2049.61     2063.82     14.90 o 
   2   2   6      408.54      448.84      4.21 o 
   3   2   6       24.67       22.40      1.69 o 
   4   2   6      205.48      225.38      2.96 o 
   5   2   6       29.09       27.47      1.57 o 
   6   2   6        9.30        8.40      1.16 o 
   7   2   6       31.70       28.17      1.83 o 
   8   2   6       47.75       52.20      2.55 o 
   9   2   6       30.22       31.34      2.19 o 
  10   2   6       35.64       37.46      2.39 o 
  11   2   6        0.85        0.28      1.73 o 
  12   2   6       18.69       17.72      2.82 o 
  13   2   6        6.66        3.65      5.17 o 
 -15   3   6       17.79       22.08      3.99 o 
 -14   3   6       12.45        3.24      2.90 o 
 -13   3   6        2.57        4.15      2.82 o 
 -12   3   6       38.68       35.27      4.07 o 
 -11   3   6       73.51       69.27      4.95 o 
 -10   3   6       58.90       55.19      4.14 o 
  -9   3   6       30.44       27.64      2.09 o 
  -8   3   6        2.14        0.62      1.35 o 
  -7   3   6       51.87       48.62      2.36 o 
  -6   3   6      266.81      251.89      4.36 o 
  -5   3   6       11.92       10.62      1.21 o 
  -4   3   6      121.72      135.65      2.20 o 
  -3   3   6      814.82      885.62      6.77 o 
  -2   3   6       42.59       60.24      1.69 o 
  -1   3   6      236.16      248.00      2.88 o 
   0   3   6      285.03      315.44      4.03 o 
   1   3   6      850.61      895.44      7.94 o 
   2   3   6      340.16      324.30      3.46 o 
   3   3   6      119.40      136.00      2.27 o 
   4   3   6       65.45       59.49      1.83 o 
   5   3   6       22.05       19.82      1.59 o 
   6   3   6       20.41       13.92      2.22 o 
   7   3   6        3.78        3.08      1.26 o 
   8   3   6      156.22      137.58      3.80 o 
   9   3   6      104.28       83.43      3.02 o 
  10   3   6        1.56       -1.65      1.65 o 
  11   3   6        0.00        0.51      2.00 o 
  12   3   6        2.08       -0.10      2.18 o 
 -15   4   6        1.65        7.61      3.54 o 
 -14   4   6        1.50        0.77      3.36 o 
 -13   4   6        2.22        8.68      2.82 o 
 -12   4   6        0.20       -2.14      2.14 o 
 -11   4   6       12.71       10.79      2.82 o 
 -10   4   6       11.64       15.00      2.49 o 
  -9   4   6       47.35       51.81      2.70 o 
  -8   4   6       25.62       23.34      2.60 o 
  -7   4   6        0.03        0.75      1.31 o 
  -6   4   6        1.37       -1.09      1.09 o 
  -5   4   6      132.33      139.66      3.36 o 
  -4   4   6       26.60       25.40      1.38 o 
  -3   4   6      292.44      331.23      3.63 o 
  -2   4   6        0.00       -0.35      0.66 o 
  -1   4   6        5.35        7.08      0.82 o 
   0   4   6        8.25        5.38      0.93 o 
   1   4   6      171.93      170.97      2.58 o 
   2   4   6      383.64      397.67      3.82 o 
   3   4   6       21.34       17.75      1.20 o 
   4   4   6       19.22       23.93      1.45 o 
   5   4   6      123.41      119.82      2.81 o 
   6   4   6        5.86        4.49      1.29 o 
   7   4   6        7.49        5.12      1.83 o 
   8   4   6       25.65       24.43      2.19 o 
   9   4   6       67.09       50.92      2.93 o 
  10   4   6        8.20        5.69      1.93 o 
  11   4   6        0.98       -0.44      1.90 o 
  12   4   6       18.16       24.05      2.82 o 
 -15   5   6        0.30        9.86      3.44 o 
 -14   5   6        0.00       -2.69      2.74 o 
 -13   5   6        0.19        6.53      2.99 o 
 -12   5   6       18.94       15.25      3.31 o 
 -11   5   6       66.01       75.51      5.14 o 
 -10   5   6        8.68        4.74      1.77 o 
  -9   5   6        7.93        8.75      1.87 o 
  -8   5   6        3.21       -0.12      1.51 o 
  -7   5   6        1.70        1.31      1.40 o 
  -6   5   6        0.81       -1.22      1.22 o 
  -5   5   6       37.72       34.96      2.01 o 
  -4   5   6        0.75       -0.90      0.90 o 
  -3   5   6        9.53       10.16      1.05 o 
  -2   5   6      138.56      151.90      2.60 o 
  -1   5   6        4.13        2.02      0.69 o 
   0   5   6      118.94       93.81      3.69 o 
   1   5   6       14.76       10.52      1.08 o 
   2   5   6       54.29       61.85      2.05 o 
   3   5   6       35.55       39.34      2.08 o 
   4   5   6       28.89       22.57      1.75 o 
   5   5   6        9.58        7.78      1.54 o 
   6   5   6       15.43        6.73      2.53 o 
   7   5   6        1.64       -0.79      1.48 o 
   8   5   6      114.42      115.68      4.72 o 
   9   5   6        2.52        2.30      1.68 o 
  10   5   6        4.03        4.33      2.46 o 
  11   5   6        0.66        0.54      2.00 o 
  12   5   6        0.00       -2.12      2.12 o 
 -15   6   6        1.12       -0.66      3.21 o 
 -14   6   6       22.65        6.37      3.83 o 
 -13   6   6        1.67        1.90      2.82 o 
 -12   6   6        1.42        0.06      2.54 o 
 -11   6   6       37.05       41.73      4.17 o 
 -10   6   6       42.76       37.47      2.73 o 
  -9   6   6      181.50      174.48      4.49 o 
  -8   6   6      857.99      856.79      9.98 o 
  -7   6   6        0.21       -0.28      1.51 o 
  -6   6   6       24.65       25.46      2.04 o 
  -5   6   6       51.83       51.57      2.45 o 
  -4   6   6       61.02       60.75      2.55 o 
  -3   6   6      112.52      116.30      2.55 o 
  -2   6   6      105.40      122.89      2.51 o 
  -1   6   6       62.16       77.51      3.48 o 
   0   6   6        8.70        5.26      1.05 o 
   1   6   6       47.22       51.65      3.04 o 
   2   6   6      104.14      112.07      3.21 o 
   3   6   6       19.91       18.22      1.64 o 
   4   6   6      640.79      653.39      7.42 o 
   5   6   6       15.30       14.29      1.86 o 
   6   6   6      284.45      288.63      7.20 o 
   7   6   6        8.31        7.52      1.97 o 
   8   6   6       32.74       27.41      2.43 o 
   9   6   6       10.81        6.93      1.98 o 
  10   6   6        7.64        9.26      2.11 o 
  11   6   6        1.92       -1.88      1.96 o 
  12   6   6        4.10       10.00      2.73 o 
 -14   7   6        0.46        2.36      2.72 o 
 -13   7   6        2.41        1.66      2.87 o 
 -12   7   6        1.29       -0.92      2.76 o 
 -11   7   6        4.49        4.95      2.25 o 
 -10   7   6        8.09        3.81      2.03 o 
  -9   7   6        7.67        9.46      2.08 o 
  -8   7   6      217.58      256.02      5.27 o 
  -7   7   6     3942.28     3824.94     28.97 o 
  -6   7   6      106.13      106.62      3.48 o 
  -5   7   6       13.30       13.06      2.42 o 
  -4   7   6        8.20        7.39      1.79 o 
  -3   7   6      286.73      281.16      5.64 o 
  -2   7   6       63.02       76.85      2.75 o 
  -1   7   6      298.44      300.74      5.69 o 
   0   7   6        0.04        1.85      1.22 o 
   1   7   6      193.94      173.26      5.62 o 
   2   7   6       38.15       35.90      2.01 o 
   3   7   6       52.67       60.79      2.57 o 
   4   7   6     2682.33     2634.34     19.77 o 
   5   7   6     2293.88     2334.66     18.25 o 
   6   7   6       24.37       29.58      2.32 o 
   7   7   6      110.66      111.89      3.86 o 
   8   7   6       15.12       13.98      2.08 o 
   9   7   6        3.84        5.38      2.03 o 
  10   7   6        0.16       -0.27      1.89 o 
  11   7   6        2.14       -1.27      1.95 o 
 -14   8   6        1.84       -0.08      2.62 o 
 -13   8   6        0.09       -2.26      2.48 o 
 -12   8   6        0.50        4.10      2.93 o 
 -11   8   6        0.17        5.37      2.45 o 
 -10   8   6       54.18       52.09      3.07 o 
  -9   8   6        2.86        3.36      1.82 o 
  -8   8   6      548.62      602.39      8.75 o 
  -7   8   6      728.80      724.42      9.19 o 
  -6   8   6      639.36      609.39      9.52 o 
  -5   8   6      190.58      160.30      4.83 o 
  -4   8   6        0.42       -1.69      1.69 o 
  -3   8   6       17.52       19.15      2.90 o 
  -2   8   6       82.25       82.74      2.91 o 
  -1   8   6        2.55        2.43      1.44 o 
   0   8   6       12.62        8.58      1.69 o 
   1   8   6        0.07       -1.21      1.28 o 
   2   8   6       23.92       25.10      1.89 o 
   3   8   6       75.52       82.40      3.07 o 
   4   8   6     1847.55     1797.70     14.97 o 
   5   8   6     1026.12     1010.84     16.36 o 
   6   8   6       39.68       49.21      2.82 o 
   7   8   6       60.07       65.40      3.20 o 
   8   8   6        0.68       -1.76      1.76 o 
   9   8   6        1.32        2.73      1.97 o 
  10   8   6        0.90        2.33      1.92 o 
  11   8   6        0.03       -1.38      2.71 o 
 -14   9   6        0.34       -0.89      2.73 o 
 -13   9   6        0.24       -2.41      2.41 o 
 -12   9   6        2.12        0.67      1.96 o 
 -11   9   6        1.35        2.25      1.91 o 
 -10   9   6       19.90        9.97      2.85 o 
  -9   9   6        0.28       -1.77      1.77 o 
  -8   9   6       15.40       18.37      3.03 o 
  -7   9   6      406.25      391.18      8.66 o 
  -6   9   6      215.96      206.93      5.78 o 
  -5   9   6       91.99       84.95      4.19 o 
  -4   9   6        9.35       -0.49      2.25 o 
  -3   9   6        0.71       -1.74      1.74 o 
  -2   9   6        2.06        1.01      1.22 o 
  -1   9   6        3.39        0.42      1.38 o 
   0   9   6        1.60        1.36      1.46 o 
   1   9   6        6.10        2.70      1.82 o 
   2   9   6        5.22        5.82      1.62 o 
   3   9   6       22.50       16.98      2.19 o 
   4   9   6       48.99       55.60      2.79 o 
   5   9   6      168.39      203.93      4.46 o 
   6   9   6       14.99       14.30      2.02 o 
   7   9   6       10.26       11.47      2.09 o 
   8   9   6       28.32       25.15      2.89 o 
   9   9   6        0.05       -1.68      1.68 o 
  10   9   6        0.28        3.18      2.05 o 
  11   9   6        2.09        3.21      2.76 o 
 -13  10   6        1.73       -1.72      4.50 o 
 -12  10   6        0.36       -0.33      2.69 o 
 -11  10   6        0.06        0.70      2.79 o 
 -10  10   6        2.32       -1.04      2.42 o 
  -9  10   6        3.00        0.97      2.00 o 
  -8  10   6        5.79       11.06      2.24 o 
  -7  10   6       67.59       72.23      3.36 o 
  -6  10   6        0.07       -1.75      1.75 o 
  -5  10   6        5.34        2.42      2.44 o 
  -4  10   6       26.99       37.54      3.21 o 
  -3  10   6       23.91       22.51      2.62 o 
  -2  10   6        7.32        3.54      2.57 o 
  -1  10   6        6.43        5.35      1.81 o 
   0  10   6        0.13        0.59      1.48 o 
   1  10   6        6.75        2.06      1.51 o 
   2  10   6      254.29      264.34      5.26 o 
   3  10   6       79.21       98.31      4.27 o 
   4  10   6      105.86       96.01      3.54 o 
   5  10   6        0.58       -1.54      1.54 o 
   6  10   6       13.64        9.70      1.85 o 
   7  10   6        0.04        0.07      1.74 o 
   8  10   6        6.26        8.15      2.02 o 
   9  10   6        5.65        3.60      2.00 o 
  10  10   6        0.00       -1.34      2.67 o 
 -13  11   6        3.18       -3.48      3.48 o 
 -12  11   6       29.67       44.28      8.63 o 
 -11  11   6        0.30        1.03      2.66 o 
 -10  11   6       45.71       37.43      3.45 o 
  -9  11   6        7.92       -0.22      2.05 o 
  -8  11   6       22.83       21.63      2.98 o 
  -7  11   6       56.05       50.29      3.70 o 
  -6  11   6        6.18        7.41      2.51 o 
  -5  11   6       56.85       48.61      3.57 o 
  -4  11   6        0.04       -1.87      1.87 o 
  -3  11   6       69.71       70.42      9.21 o 
  -2  11   6       49.96       51.06      4.32 o 
  -1  11   6       11.03        3.99      2.97 o 
   0  11   6       16.20       10.36      3.95 o 
   1  11   6        4.25        5.52      1.67 o 
   2  11   6        0.97        1.09      1.66 o 
   3  11   6        5.84        3.14      2.89 o 
   4  11   6        1.53        2.58      1.79 o 
   5  11   6        0.13       -1.21      1.74 o 
   6  11   6        4.92        7.15      2.38 o 
   7  11   6        5.58       -0.06      1.75 o 
   8  11   6        5.16        3.55      2.04 o 
   9  11   6        4.06        4.03      2.45 o 
 -12  12   6        0.01       -3.27      3.27 o 
 -11  12   6       60.46       70.84      5.52 o 
 -10  12   6        2.98       -1.77      3.14 o 
  -9  12   6        0.61        0.73      2.21 o 
  -8  12   6        0.72       -1.98      2.90 o 
  -7  12   6       46.70       46.22      3.74 o 
  -6  12   6        9.63        8.02      4.56 o 
  -5  12   6        0.37        2.15      2.35 o 
  -4  12   6       65.51       62.03      4.99 o 
  -3  12   6       46.00       38.24      4.15 o 
  -2  12   6       24.77       33.71      3.99 o 
  -1  12   6        3.25        4.22      2.98 o 
   0  12   6      202.57      190.18      4.60 o 
   1  12   6        2.98        0.88      1.58 o 
   2  12   6        1.14        0.98      1.75 o 
   3  12   6        0.70        0.92      1.68 o 
   4  12   6       54.84       51.89      3.21 o 
   5  12   6       27.56       25.10      2.51 o 
   6  12   6       11.42       12.16      2.29 o 
   7  12   6        0.18       -0.68      2.20 o 
   8  12   6       10.69       13.79      2.70 o 
   9  12   6       50.11       69.10      4.81 o 
 -11  13   6        0.66       -3.14      3.14 o 
 -10  13   6       13.31       14.94      5.64 o 
  -9  13   6        0.59       -3.52      3.52 o 
  -8  13   6        0.38        0.00      4.23 o 
  -7  13   6        9.21       10.72      3.40 o 
  -6  13   6        2.80        6.09      2.58 o 
  -5  13   6        2.33        8.42      2.61 o 
  -4  13   6       12.66       13.99      2.87 o 
  -3  13   6       35.36       33.63      4.23 o 
  -2  13   6        8.51       10.46      4.51 o 
  -1  13   6       50.28       34.99      4.14 o 
   0  13   6       42.75       39.60      3.27 o 
   1  13   6      116.86       94.37      3.93 o 
   2  13   6        5.66        1.16      1.80 o 
   3  13   6        0.01        3.14      1.91 o 
   4  13   6        1.84        6.98      2.06 o 
   5  13   6        6.89        6.24      3.11 o 
   6  13   6        0.00        1.14      2.05 o 
   7  13   6        0.37        6.05      2.79 o 
   8  13   6       41.23       49.79      4.20 o 
 -10  14   6        0.75        2.66      5.40 o 
  -9  14   6        0.24       -4.70      4.70 o 
  -8  14   6        5.70        3.32      4.93 o 
  -7  14   6        0.01        7.97      5.17 o 
  -6  14   6        4.43        3.32      4.46 o 
  -5  14   6        5.95        1.99      4.70 o 
  -4  14   6        7.09       -0.33      3.15 o 
  -3  14   6        0.27       -1.27      6.71 o 
  -2  14   6       54.19       52.69      4.90 o 
  -1  14   6       12.45        8.80      3.44 o 
   0  14   6        0.01        3.41      2.23 o 
   1  14   6        6.33        6.07      1.87 o 
   2  14   6        0.17       -1.88      1.88 o 
   3  14   6        3.02        2.10      1.93 o 
   4  14   6        8.37        9.33      2.29 o 
   5  14   6        0.37        0.67      1.98 o 
   6  14   6        0.01       -1.03      2.45 o 
   7  14   6        3.79        6.25      3.02 o 
  -9  15   6        0.06        1.66      5.17 o 
  -8  15   6        0.06       -1.99      4.46 o 
  -7  15   6        1.56        1.00      4.46 o 
  -6  15   6        2.37        0.33      4.70 o 
  -5  15   6        1.12       -3.52      3.52 o 
  -4  15   6        0.00       -4.46      4.46 o 
  -3  15   6        1.38        4.98      3.21 o 
  -2  15   6        0.20        0.20      3.27 o 
  -1  15   6       15.12       19.73      6.61 o 
   0  15   6        0.01        1.45      2.26 o 
   1  15   6        0.92        2.30      3.27 o 
   2  15   6       10.38       14.36      2.35 o 
   3  15   6       11.78       11.60      2.36 o 
   4  15   6        0.01       -0.96      2.05 o 
   5  15   6        0.95        5.63      2.51 o 
   6  15   6        0.02       -1.90      3.09 o 
  -7  16   6        3.91        6.31      6.11 o 
  -6  16   6        0.94       -4.23      4.23 o 
  -5  16   6       16.16       23.25      6.58 o 
  -4  16   6        0.01       -2.32      4.93 o 
  -3  16   6        0.00        8.63      5.40 o 
  -2  16   6        1.49        3.99      4.93 o 
  -1  16   6        0.02        7.10      3.78 o 
   0  16   6        6.87        8.63      3.82 o 
   1  16   6        0.76        1.96      3.61 o 
   2  16   6        1.17        0.46      3.21 o 
   3  16   6        7.12        2.23      2.90 o 
   4  16   6        4.51        6.21      2.43 o 
  -5  17   6        2.83        0.33      4.70 o 
  -4  17   6       41.49       37.53      7.04 o 
  -3  17   6        0.00        7.64      5.87 o 
  -2  17   6        1.89       -1.33      4.23 o 
  -1  17   6        1.53        3.32      5.17 o 
   0  17   6       21.32       33.21      7.04 o 
   1  17   6        6.12       18.15      8.24 o 
   2  17   6       19.28       14.66      4.17 o 
 -15   1   7        1.10        4.27      3.10 o 
 -14   1   7        0.81        2.69      2.90 o 
 -13   1   7        8.93       -1.49      3.55 o 
 -12   1   7        7.39        2.49      2.49 o 
 -11   1   7       38.40       30.27      3.78 o 
 -10   1   7        0.01       -2.14      2.14 o 
  -9   1   7        1.03        2.46      1.75 o 
  -8   1   7        6.33        3.33      1.87 o 
  -7   1   7       75.78       82.49      2.58 o 
  -6   1   7      500.42      533.33      5.82 o 
  -5   1   7      257.90      260.85      3.31 o 
  -4   1   7        4.14        3.83      0.71 o 
  -3   1   7       26.03       32.89      1.50 o 
  -2   1   7       23.85       22.01      1.09 o 
  -1   1   7        6.43        7.91      0.81 o 
   0   1   7       76.77       86.65      2.69 o 
   1   1   7       45.17       49.30      2.11 o 
   2   1   7       51.71       48.78      1.73 o 
   3   1   7      185.79      193.20      3.21 o 
   4   1   7       15.62       16.35      1.25 o 
   5   1   7       69.93       59.31      2.05 o 
   6   1   7       12.15       10.00      1.34 o 
   7   1   7        4.80        4.12      1.76 o 
   8   1   7       18.48        7.31      1.74 o 
   9   1   7        0.15       -1.60      1.60 o 
  10   1   7       20.05       20.03      2.51 o 
  11   1   7        0.92       -1.17      1.88 o 
  12   1   7       10.11       13.07      2.95 o 
 -15   2   7        5.48        7.34      3.83 o 
 -14   2   7        2.80        4.15      2.88 o 
 -13   2   7        2.41       -0.88      2.57 o 
 -12   2   7       10.85       13.59      3.33 o 
 -11   2   7       11.18        3.32      2.49 o 
 -10   2   7        1.17        2.70      2.25 o 
  -9   2   7       89.29       98.48      4.38 o 
  -8   2   7        4.01        5.23      1.93 o 
  -7   2   7       15.17       10.43      1.46 o 
  -6   2   7        9.70        8.71      1.33 o 
  -5   2   7       16.16       18.07      1.18 o 
  -4   2   7      598.47      642.42      5.19 o 
  -3   2   7        0.56        0.62      0.64 o 
  -2   2   7        2.07        3.05      0.65 o 
  -1   2   7      121.47      124.31      2.45 o 
   0   2   7      204.72      191.85      4.60 o 
   1   2   7      531.17      578.30      6.29 o 
   2   2   7      505.86      505.38      4.77 o 
   3   2   7       43.66       43.56      1.66 o 
   4   2   7       39.42       43.23      1.70 o 
   5   2   7        3.09        4.42      1.19 o 
   6   2   7       11.78       12.05      1.51 o 
   7   2   7       51.09       52.92      2.38 o 
   8   2   7        6.31       10.05      1.67 o 
   9   2   7        6.84        7.51      1.71 o 
  10   2   7       15.22       14.18      2.28 o 
  11   2   7        1.67        5.52      2.23 o 
  12   2   7       25.45       34.38      3.67 o 
 -15   3   7       13.02        6.40      3.48 o 
 -14   3   7        2.65        4.86      3.07 o 
 -13   3   7        0.06       -1.37      2.64 o 
 -12   3   7        3.67        6.93      2.90 o 
 -11   3   7      125.69      128.63      7.86 o 
 -10   3   7        7.63       10.51      2.39 o 
  -9   3   7        1.09        1.04      2.82 o 
  -8   3   7        8.53        9.89      1.63 o 
  -7   3   7       26.29       35.40      2.25 o 
  -6   3   7        0.25        0.45      1.15 o 
  -5   3   7       21.62       25.74      1.63 o 
  -4   3   7       15.80       20.01      1.10 o 
  -3   3   7      425.55      472.29      4.43 o 
  -2   3   7      483.78      500.60      4.57 o 
  -1   3   7      197.27      216.08      2.88 o 
   0   3   7      444.44      511.22      5.71 o 
   1   3   7       38.68       44.76      2.05 o 
   2   3   7      394.43      382.67      4.04 o 
   3   3   7       38.82       32.34      1.64 o 
   4   3   7        0.02        0.06      1.01 o 
   5   3   7        4.17        6.59      1.31 o 
   6   3   7        4.16        2.81      1.24 o 
   7   3   7       32.58       22.13      1.87 o 
   8   3   7       94.07       81.64      3.57 o 
   9   3   7       22.93       20.49      2.36 o 
  10   3   7       15.48       16.01      2.33 o 
  11   3   7        0.18        0.10      2.08 o 
  12   3   7        0.64        3.27      2.40 o 
 -15   4   7        1.78        7.79      4.79 o 
 -14   4   7        2.16        3.72      3.23 o 
 -13   4   7       10.48        8.81      3.38 o 
 -12   4   7       29.15       24.45      3.65 o 
 -11   4   7       28.33       41.16      4.21 o 
 -10   4   7       27.56       33.33      3.20 o 
  -9   4   7        3.90        2.74      1.64 o 
  -8   4   7      248.60      253.66      6.28 o 
  -7   4   7       37.44       35.62      2.35 o 
  -6   4   7       90.28       84.36      4.11 o 
  -5   4   7        6.67        3.31      1.31 o 
  -4   4   7        8.00       16.06      1.62 o 
  -3   4   7      448.55      475.33      4.77 o 
  -2   4   7      409.69      421.98      4.14 o 
  -1   4   7       17.03       17.17      1.11 o 
   0   4   7        4.35        1.57      0.98 o 
   1   4   7       41.17       42.90      2.11 o 
   2   4   7       65.79       60.43      2.35 o 
   3   4   7        4.02        5.11      1.04 o 
   4   4   7        8.63        8.18      1.19 o 
   5   4   7       43.50       50.49      2.79 o 
   6   4   7       89.56      102.62      3.58 o 
   7   4   7        8.07        6.66      1.86 o 
   8   4   7        1.75        0.85      1.64 o 
   9   4   7       16.83        9.04      2.08 o 
  10   4   7       28.64       27.69      2.70 o 
  11   4   7       12.29       10.85      2.49 o 
 -15   5   7        6.42       12.62      4.12 o 
 -14   5   7        0.06        0.44      2.87 o 
 -13   5   7        0.22        4.06      2.99 o 
 -12   5   7        5.36        3.32      2.66 o 
 -11   5   7       25.07       20.94      2.96 o 
 -10   5   7       56.45       77.34      4.20 o 
  -9   5   7       69.51       81.84      3.45 o 
  -8   5   7      132.58      119.51      3.96 o 
  -7   5   7      120.24      112.45      4.08 o 
  -6   5   7      387.36      366.37      5.77 o 
  -5   5   7        2.89        1.13      1.29 o 
  -4   5   7        6.95        9.83      2.42 o 
  -3   5   7       20.90       23.54      1.45 o 
  -2   5   7      151.52      150.18      3.21 o 
  -1   5   7        0.64        2.99      0.90 o 
   0   5   7       49.17       53.69      3.07 o 
   1   5   7        7.58        7.33      1.43 o 
   2   5   7       73.30       69.79      2.76 o 
   3   5   7      195.93      184.24      3.90 o 
   4   5   7       23.30       20.11      1.85 o 
   5   5   7      446.78      435.03      6.23 o 
   6   5   7        2.24       -1.27      2.59 o 
   7   5   7       28.70       30.39      2.41 o 
   8   5   7        5.49        6.45      2.23 o 
   9   5   7        6.46        1.95      1.87 o 
  10   5   7       11.73       14.65      3.12 o 
  11   5   7        2.18        5.51      2.34 o 
 -15   6   7        2.62        9.91      5.66 o 
 -14   6   7        7.96        9.99      3.57 o 
 -13   6   7        8.24        1.10      3.07 o 
 -12   6   7        2.19       10.50      3.21 o 
 -11   6   7       11.66       12.23      2.63 o 
 -10   6   7      156.02      177.12      4.78 o 
  -9   6   7      420.80      461.83      7.84 o 
  -8   6   7       31.47       39.50      2.72 o 
  -7   6   7      540.33      565.11      7.73 o 
  -6   6   7       96.51       97.24      3.61 o 
  -5   6   7       87.13       74.59      3.77 o 
  -4   6   7       21.19       27.59      2.00 o 
  -3   6   7        0.01       -0.78      1.72 o 
  -2   6   7        4.33        2.22      1.17 o 
  -1   6   7        0.01       -0.90      0.90 o 
   0   6   7       33.82       30.65      2.58 o 
   1   6   7      124.45      113.00      3.78 o 
   2   6   7      176.54      171.69      3.72 o 
   3   6   7       11.65       11.44      1.72 o 
   4   6   7       16.26       11.81      2.18 o 
   5   6   7        3.24        5.05      1.62 o 
   6   6   7      425.17      429.81      6.52 o 
   7   6   7      266.27      285.11      8.54 o 
   8   6   7        1.08        0.77      1.73 o 
   9   6   7        0.02       -0.30      1.89 o 
  10   6   7        0.08       -2.46      2.46 o 
  11   6   7        9.88        7.57      2.42 o 
 -14   7   7        4.77        8.23      3.73 o 
 -13   7   7        1.82       -0.58      2.90 o 
 -12   7   7        0.52       -2.71      2.71 o 
 -11   7   7        4.33        5.03      2.43 o 
 -10   7   7        0.91       -1.10      2.52 o 
  -9   7   7       52.19       58.48      3.22 o 
  -8   7   7       85.03       73.50      3.51 o 
  -7   7   7        1.05        3.86      2.00 o 
  -6   7   7        0.58       -2.79      2.79 o 
  -5   7   7       13.40        5.28      2.11 o 
  -4   7   7        0.02       -0.30      1.58 o 
  -3   7   7        0.16       -1.38      1.38 o 
  -2   7   7       30.35       24.95      1.93 o 
  -1   7   7       45.31       40.18      3.37 o 
   0   7   7        3.43        0.59      1.17 o 
   1   7   7       28.23       25.64      2.30 o 
   2   7   7      342.90      345.78      6.97 o 
   3   7   7      840.77      833.51     15.01 o 
   4   7   7      489.48      525.84      7.08 o 
   5   7   7      111.28      134.38      4.22 o 
   6   7   7       60.80       67.68      3.20 o 
   7   7   7       42.32       35.14      2.61 o 
   8   7   7        7.05        3.44      1.84 o 
   9   7   7        2.48        0.03      1.83 o 
  10   7   7        4.39        9.50      2.32 o 
  11   7   7        8.11       12.16      2.63 o 
 -14   8   7        0.11       -0.04      2.85 o 
 -13   8   7        2.64        9.90      3.48 o 
 -12   8   7        0.18        3.79      3.04 o 
 -11   8   7        0.20        1.13      2.51 o 
 -10   8   7       21.94       27.14      2.64 o 
  -9   8   7        4.89        2.59      1.96 o 
  -8   8   7      328.56      331.53      7.36 o 
  -7   8   7        7.01        7.53      2.71 o 
  -6   8   7      134.06      119.24      4.96 o 
  -5   8   7       44.05       35.11      5.36 o 
  -4   8   7        3.44       -1.80      1.80 o 
  -3   8   7        6.31        4.46      1.87 o 
  -2   8   7        6.34        3.40      1.75 o 
  -1   8   7        0.12        0.53      1.50 o 
   0   8   7        5.93        8.34      1.81 o 
   1   8   7       19.26       20.36      2.11 o 
   2   8   7       76.08       72.08      2.99 o 
   3   8   7        1.33        1.19      1.61 o 
   4   8   7        9.51       13.04      3.25 o 
   5   8   7       46.61       51.69      2.78 o 
   6   8   7      406.73      423.57      8.93 o 
   7   8   7      121.81      134.60      4.46 o 
   8   8   7        1.84        1.12      1.88 o 
   9   8   7        0.17        0.69      1.94 o 
  10   8   7        6.59        7.31      2.39 o 
 -13   9   7        0.29       -1.71      3.01 o 
 -12   9   7       12.08       18.32      3.88 o 
 -11   9   7        9.30        7.67      2.84 o 
 -10   9   7        0.97        2.21      4.13 o 
  -9   9   7        0.53       -1.63      2.36 o 
  -8   9   7       46.21       50.36      3.76 o 
  -7   9   7      150.96      182.00      7.37 o 
  -6   9   7      287.88      284.34      6.78 o 
  -5   9   7        0.02       -1.98      1.98 o 
  -4   9   7       18.69       21.55      2.71 o 
  -3   9   7        3.21        3.76      1.90 o 
  -2   9   7        7.03        3.09      1.87 o 
  -1   9   7        0.34       -1.40      1.40 o 
   0   9   7        3.01        1.36      1.62 o 
   1   9   7        0.17        1.99      1.70 o 
   2   9   7      125.21      123.17      3.81 o 
   3   9   7      120.95      120.94      3.77 o 
   4   9   7       26.45       19.03      2.10 o 
   5   9   7       13.67       14.69      2.07 o 
   6   9   7      197.45      190.03     10.09 o 
   7   9   7        4.45        3.61      1.84 o 
   8   9   7        5.94        2.84      2.00 o 
   9   9   7        1.77       -1.45      2.06 o 
  10   9   7       19.76       19.96      2.68 o 
 -13  10   7        3.60        0.67      3.44 o 
 -12  10   7        0.01       -2.54      2.54 o 
 -11  10   7       17.69        5.82      2.57 o 
 -10  10   7        1.19        0.75      2.72 o 
  -9  10   7       48.81       46.68      3.83 o 
  -8  10   7      113.89      117.42      5.27 o 
  -7  10   7        3.37        5.57      2.61 o 
  -6  10   7        2.58        0.94      3.01 o 
  -5  10   7       59.64       64.52      4.02 o 
  -4  10   7        0.80       -2.02      2.02 o 
  -3  10   7       60.92       45.30      5.67 o 
  -2  10   7       82.96       61.13      5.66 o 
  -1  10   7        6.91       -0.55      2.20 o 
   0  10   7        3.20       10.05      2.10 o 
   1  10   7        8.68        7.89      2.23 o 
   2  10   7       33.84       41.20      2.83 o 
   3  10   7       26.57       29.64      2.54 o 
   4  10   7       37.62       36.60      2.64 o 
   5  10   7        6.49        7.26      1.96 o 
   6  10   7       90.82       76.17      3.54 o 
   7  10   7        0.25       -0.93      1.87 o 
   8  10   7        2.66        6.04      2.14 o 
   9  10   7       20.84       22.29      2.73 o 
 -12  11   7        1.24       -2.61      2.61 o 
 -11  11   7        6.50        1.28      2.78 o 
 -10  11   7       29.25       34.05      3.17 o 
  -9  11   7       18.44       11.23      2.60 o 
  -8  11   7        0.32        2.50      2.61 o 
  -7  11   7       16.14       14.77      4.19 o 
  -6  11   7       52.98       39.24      3.49 o 
  -5  11   7       35.99       37.36      3.48 o 
  -4  11   7        0.00        1.22      2.16 o 
  -3  11   7      161.62      123.96      5.20 o 
  -2  11   7       12.49       16.14      3.27 o 
  -1  11   7        0.06        2.66      2.66 o 
   0  11   7       25.83       27.68      2.79 o 
   1  11   7       22.98       17.83      2.24 o 
   2  11   7       15.49       19.78      2.25 o 
   3  11   7        1.34       -1.10      1.79 o 
   4  11   7        5.10        1.62      1.95 o 
   5  11   7        2.59        5.09      1.99 o 
   6  11   7       35.81       45.14      3.00 o 
   7  11   7        0.04        1.58      1.93 o 
   8  11   7        5.75        4.85      2.11 o 
   9  11   7       23.95       28.33      3.17 o 
 -11  12   7        0.23       -2.84      2.84 o 
 -10  12   7       18.48       15.03      3.81 o 
  -9  12   7        1.64        4.89      2.92 o 
  -8  12   7        0.01       -1.78      2.57 o 
  -7  12   7        1.14       -2.31      2.31 o 
  -6  12   7       14.11       23.78      3.14 o 
  -5  12   7        7.49       11.45      2.75 o 
  -4  12   7       54.04       51.23      4.10 o 
  -3  12   7       41.50       26.13      3.88 o 
  -2  12   7       82.66       83.33      8.82 o 
  -1  12   7       57.14       43.97      4.47 o 
   0  12   7        3.21        3.20      2.81 o 
   1  12   7       17.04        8.09      1.91 o 
   2  12   7        8.50        7.87      1.93 o 
   3  12   7       38.27       35.42      2.81 o 
   4  12   7       18.99       18.24      2.48 o 
   5  12   7       24.86       22.82      2.62 o 
   6  12   7        5.84        4.56      2.11 o 
   7  12   7        0.09       -2.54      2.54 o 
   8  12   7       17.16       17.29      2.91 o 
 -11  13   7        0.97       -5.17      5.17 o 
 -10  13   7        0.01       -4.46      4.46 o 
  -9  13   7        1.08        3.65      4.93 o 
  -8  13   7        7.32        6.81      3.57 o 
  -7  13   7        0.96       -2.34      2.34 o 
  -6  13   7        1.87        8.37      2.83 o 
  -5  13   7        1.69       -0.58      2.45 o 
  -4  13   7       12.90       15.78      4.31 o 
  -3  13   7        2.62        1.44      2.93 o 
  -2  13   7        5.22       -2.47      2.47 o 
  -1  13   7        0.55        3.92      3.04 o 
   0  13   7       10.39        4.87      2.74 o 
   1  13   7        0.20       -0.69      2.02 o 
   2  13   7       19.53       18.17      2.49 o 
   3  13   7       20.66       22.00      3.11 o 
   4  13   7        0.01        3.40      2.08 o 
   5  13   7        0.08        0.47      2.07 o 
   6  13   7        2.38        0.13      2.08 o 
   7  13   7       16.53       24.34      3.02 o 
 -10  14   7        0.76       13.95      6.34 o 
  -9  14   7        0.33       -4.46      4.46 o 
  -8  14   7        7.53        9.30      5.64 o 
  -7  14   7        8.14       29.22      6.81 o 
  -6  14   7        0.39       -2.52      2.52 o 
  -5  14   7       13.17       10.80      3.64 o 
  -4  14   7       37.75       43.49      4.82 o 
  -3  14   7       22.71       21.32      6.90 o 
  -2  14   7        2.48        0.26      3.07 o 
  -1  14   7        1.62       10.28      6.71 o 
   0  14   7        2.40        3.86      2.32 o 
   1  14   7        5.67       10.02      3.47 o 
   2  14   7        0.90       -0.58      1.96 o 
   3  14   7        0.21       -1.33      1.92 o 
   4  14   7        3.85        7.05      2.27 o 
   5  14   7        0.71        0.16      2.14 o 
   6  14   7        0.84       -0.86      2.04 o 
  -8  15   7        0.89        4.65      5.64 o 
  -7  15   7        1.89        7.97      5.64 o 
  -6  15   7        0.25       -0.66      4.93 o 
  -5  15   7        0.14       13.62      5.40 o 
  -4  15   7        0.18        3.84      4.60 o 
  -3  15   7        3.88        4.48      3.55 o 
  -2  15   7        3.63       -3.14      3.14 o 
  -1  15   7        1.07        4.02      2.48 o 
   0  15   7        0.31        3.24      2.41 o 
   1  15   7        3.78        6.89      2.77 o 
   2  15   7        3.71       11.47      4.63 o 
   3  15   7        7.03        8.75      2.46 o 
   4  15   7        0.65        3.11      2.24 o 
   5  15   7        1.68        1.33      2.35 o 
  -6  16   7        9.28       35.20      6.81 o 
  -5  16   7        4.66        7.97      5.40 o 
  -4  16   7        3.94       -4.93      4.93 o 
  -3  16   7        0.02        4.32      5.17 o 
  -2  16   7        0.04        3.55      3.73 o 
  -1  16   7        0.00        4.74      3.55 o 
   0  16   7        0.91       -0.51      3.16 o 
   1  16   7        5.21       19.48      4.47 o 
   2  16   7       22.92       38.13      4.22 o 
   3  16   7        0.04        1.04      2.64 o 
  -3  17   7        8.76        1.00      5.40 o 
  -2  17   7        0.50        4.32      5.64 o 
  -1  17   7        0.05        2.99      4.70 o 
   0  17   7        0.37        3.78      4.05 o 
 -15   0   8        1.95        4.98      4.70 o 
 -14   0   8        1.58        0.66      4.70 o 
 -13   0   8        4.48        9.30      4.46 o 
 -12   0   8        1.98        4.65      3.99 o 
 -11   0   8       27.06       10.63      4.46 o 
 -10   0   8      329.34      297.89     12.21 o 
  -9   0   8       71.34       48.13      4.31 o 
  -8   0   8       19.36        9.65      2.97 o 
  -7   0   8      179.52      209.40      8.15 o 
  -6   0   8        1.58        3.09      2.11 o 
  -5   0   8      616.02      642.89      8.42 o 
  -4   0   8      310.94      342.68      5.05 o 
  -3   0   8        5.93        5.04      1.19 o 
  -2   0   8       34.63       37.19      2.53 o 
  -1   0   8       26.48       27.34      1.88 o 
   0   0   8       71.25       67.24      3.33 o 
   1   0   8      439.91      445.64      7.42 o 
   2   0   8      315.87      347.90      6.46 o 
   3   0   8        3.51        3.95      1.45 o 
   4   0   8       28.12       19.79      2.40 o 
   5   0   8        3.02        0.53      1.62 o 
   6   0   8      314.04      265.46      5.82 o 
   7   0   8      301.28      265.47      7.10 o 
   8   0   8       32.90       19.86      3.43 o 
   9   0   8        1.32        3.49      3.04 o 
  10   0   8        2.56        1.83      3.30 o 
  11   0   8        0.00       -3.20      3.20 o 
 -15   1   8        4.76        4.56      3.64 o 
 -14   1   8        0.00       -1.85      2.90 o 
 -13   1   8        2.51        7.14      3.32 o 
 -12   1   8        0.84        3.86      2.87 o 
 -11   1   8       26.02       25.03      3.64 o 
 -10   1   8        4.06        0.13      2.47 o 
  -9   1   8        4.26       -0.80      2.84 o 
  -8   1   8        8.72        9.36      1.90 o 
  -7   1   8        0.35       -1.38      1.38 o 
  -6   1   8      202.94      208.18      3.74 o 
  -5   1   8      177.33      199.08      4.24 o 
  -4   1   8      379.57      385.37      3.75 o 
  -3   1   8       14.48       16.45      1.10 o 
  -2   1   8        0.45        0.90      0.73 o 
  -1   1   8       77.89       81.88      2.09 o 
   0   1   8       16.02       11.46      1.45 o 
   1   1   8       52.83       54.40      2.17 o 
   2   1   8      175.69      177.74      3.74 o 
   3   1   8       41.71       46.95      1.88 o 
   4   1   8       30.55       33.45      1.71 o 
   5   1   8       20.43       19.71      1.50 o 
   6   1   8       43.46       34.78      2.06 o 
   7   1   8       13.75        8.22      1.73 o 
   8   1   8        7.36        2.65      2.05 o 
   9   1   8       13.06       10.75      2.17 o 
  10   1   8        1.21       -1.88      1.88 o 
  11   1   8        4.03        3.47      2.57 o 
 -15   2   8        0.97       -0.66      3.32 o 
 -14   2   8       10.22        5.91      3.48 o 
 -13   2   8        2.07        4.48      2.99 o 
 -12   2   8        5.82        6.65      3.07 o 
 -11   2   8        2.54       -2.12      2.57 o 
 -10   2   8        2.29        2.36      2.06 o 
  -9   2   8       26.95       28.43      4.14 o 
  -8   2   8       68.56       58.59      3.56 o 
  -7   2   8       10.25       12.11      2.29 o 
  -6   2   8       16.80       16.00      1.61 o 
  -5   2   8        1.08        0.32      1.08 o 
  -4   2   8        0.84        1.43      0.82 o 
  -3   2   8        0.13        0.16      0.69 o 
  -2   2   8        6.67        7.19      0.82 o 
  -1   2   8       60.91       64.18      2.19 o 
   0   2   8        7.30        6.06      1.26 o 
   1   2   8       24.50       25.78      1.84 o 
   2   2   8        0.47        0.74      0.97 o 
   3   2   8      122.21      124.01      2.72 o 
   4   2   8       10.95        6.53      1.39 o 
   5   2   8       35.01       32.48      1.92 o 
   6   2   8       29.91       27.29      1.91 o 
   7   2   8        8.26        8.89      1.79 o 
   8   2   8        6.69        4.60      2.28 o 
   9   2   8        7.78       10.37      2.18 o 
  10   2   8        5.84       -1.83      2.04 o 
  11   2   8        0.74        5.25      2.75 o 
 -15   3   8        0.38        0.47      3.83 o 
 -14   3   8        2.27        5.55      3.48 o 
 -13   3   8       19.22       21.13      3.84 o 
 -12   3   8       10.84       11.21      3.48 o 
 -11   3   8        2.42        2.54      4.99 o 
 -10   3   8       81.90       90.06      6.03 o 
  -9   3   8      105.50      135.68      5.36 o 
  -8   3   8      159.63      164.33      5.28 o 
  -7   3   8       20.32       25.56      2.13 o 
  -6   3   8      175.83      179.36      3.85 o 
  -5   3   8       15.45       17.07      1.53 o 
  -4   3   8       25.28       24.52      1.59 o 
  -3   3   8       24.29       28.94      1.41 o 
  -2   3   8       55.17       61.48      1.79 o 
  -1   3   8      114.17      121.17      2.76 o 
   0   3   8       25.86       22.79      1.77 o 
   1   3   8      132.10      132.71      3.39 o 
   2   3   8       80.69       92.18      2.56 o 
   3   3   8       98.80      110.93      2.85 o 
   4   3   8       10.67       10.58      1.42 o 
   5   3   8        0.14       -1.00      1.17 o 
   6   3   8       12.57        5.78      1.81 o 
   7   3   8       16.88       15.06      2.05 o 
   8   3   8        3.84        0.55      1.77 o 
   9   3   8       25.23       21.66      2.59 o 
  10   3   8       25.01       26.33      2.80 o 
  11   3   8        7.48       11.55      2.59 o 
 -15   4   8        0.72       11.28      3.74 o 
 -14   4   8        2.03        2.46      3.27 o 
 -13   4   8        9.86       22.15      4.05 o 
 -12   4   8       70.92       77.85      5.78 o 
 -11   4   8       26.55       19.14      2.98 o 
 -10   4   8      120.11      150.16      7.32 o 
  -9   4   8      254.24      299.58      6.88 o 
  -8   4   8      271.10      282.61      5.48 o 
  -7   4   8       21.46       21.85      2.12 o 
  -6   4   8        1.48        3.08      1.79 o 
  -5   4   8      352.88      358.32      5.87 o 
  -4   4   8       43.43       54.06      2.76 o 
  -3   4   8        9.09        9.52      1.03 o 
  -2   4   8        0.12        0.33      0.82 o 
  -1   4   8      187.93      190.58      2.89 o 
   0   4   8        1.66        3.83      2.01 o 
   1   4   8       91.38       84.55      3.09 o 
   2   4   8      114.94      110.66      3.43 o 
   3   4   8      105.55       98.16      4.26 o 
   4   4   8       13.14        9.66      1.65 o 
   5   4   8        4.14        0.28      1.46 o 
   6   4   8       77.36       83.47      3.44 o 
   7   4   8       32.24       28.75      2.42 o 
   8   4   8       23.10       23.43      3.13 o 
   9   4   8        0.04       -1.93      1.93 o 
  10   4   8        0.00       -2.10      2.10 o 
  11   4   8       58.67       60.52      3.82 o 
 -14   5   8        0.15        4.24      3.40 o 
 -13   5   8        1.06        0.17      2.82 o 
 -12   5   8       16.08       15.22      3.57 o 
 -11   5   8       22.98       22.32      3.12 o 
 -10   5   8        0.00       -1.47      1.95 o 
  -9   5   8      115.60      131.00      5.32 o 
  -8   5   8       81.27       79.07      3.55 o 
  -7   5   8        0.19       -0.01      1.75 o 
  -6   5   8      373.38      365.57      6.10 o 
  -5   5   8      318.04      302.91      5.32 o 
  -4   5   8      133.66      139.14      3.21 o 
  -3   5   8        0.05       -1.06      1.06 o 
  -2   5   8       18.34       22.24      1.49 o 
  -1   5   8      521.27      509.73      7.20 o 
   0   5   8      779.41      774.23     11.75 o 
   1   5   8       63.70       58.94      2.99 o 
   2   5   8     1088.04     1034.05     10.22 o 
   3   5   8      516.35      510.48      6.81 o 
   4   5   8       10.02        8.09      1.65 o 
   5   5   8      232.38      253.83      4.97 o 
   6   5   8      238.45      272.97      5.30 o 
   7   5   8       31.02       29.40      2.87 o 
   8   5   8        3.25       -1.10      1.83 o 
   9   5   8        0.91       -1.43      2.02 o 
  10   5   8        4.70        4.37      3.27 o 
 -14   6   8        0.12       -3.21      3.21 o 
 -13   6   8        1.97        7.04      3.48 o 
 -12   6   8        5.49        4.19      3.21 o 
 -11   6   8        0.32        0.85      2.40 o 
 -10   6   8       47.19       43.31      3.55 o 
  -9   6   8       11.47        6.79      2.02 o 
  -8   6   8       12.59       11.85      2.90 o 
  -7   6   8       73.75       73.96      3.47 o 
  -6   6   8      207.17      214.83      5.01 o 
  -5   6   8      215.97      183.65      4.33 o 
  -4   6   8       56.23       50.52      5.09 o 
  -3   6   8       15.72       15.36      2.30 o 
  -2   6   8        1.17        3.84      1.33 o 
  -1   6   8       74.55       81.26      3.28 o 
   0   6   8        0.91        0.80      1.75 o 
   1   6   8       22.55       13.65      1.93 o 
   2   6   8      171.13      169.07      3.97 o 
   3   6   8      197.79      200.69      4.36 o 
   4   6   8       88.52       96.67      3.63 o 
   5   6   8      211.31      205.94      5.13 o 
   6   6   8       90.57      101.55      3.91 o 
   7   6   8        9.01        8.27      2.07 o 
   8   6   8        5.49        2.97      2.32 o 
   9   6   8        5.96        7.41      2.46 o 
  10   6   8        0.05       -0.51      2.31 o 
 -14   7   8        0.98       -3.31      3.31 o 
 -13   7   8        2.59       -2.87      2.87 o 
 -12   7   8        2.39        3.58      2.79 o 
 -11   7   8        0.88        1.09      2.70 o 
 -10   7   8       12.77        7.15      2.66 o 
  -9   7   8      111.68      103.27      4.16 o 
  -8   7   8       22.08       23.65      2.43 o 
  -7   7   8      105.11      110.40      7.90 o 
  -6   7   8       17.56       15.54      2.65 o 
  -5   7   8       20.91       21.13      2.68 o 
  -4   7   8       19.47       12.86      2.59 o 
  -3   7   8       40.55       34.84      2.84 o 
  -2   7   8       17.43       22.14      2.47 o 
  -1   7   8       51.13       50.33      3.11 o 
   0   7   8       29.17       23.56      2.15 o 
   1   7   8      124.14      121.85      4.87 o 
   2   7   8       51.75       52.53      2.68 o 
   3   7   8       65.72       67.64      3.03 o 
   4   7   8      142.98      153.96      6.37 o 
   5   7   8       11.62       14.22      2.07 o 
   6   7   8       27.56       31.87      2.61 o 
   7   7   8       46.61       46.78      2.98 o 
   8   7   8       69.59       61.99      3.73 o 
   9   7   8        0.49       -1.10      2.06 o 
  10   7   8        8.66       16.72      2.86 o 
 -13   8   8       19.93       32.69      4.64 o 
 -12   8   8        4.42        4.65      4.01 o 
 -11   8   8        6.52       13.61      3.37 o 
 -10   8   8       43.90       50.85      3.93 o 
  -9   8   8        8.47        5.43      2.61 o 
  -8   8   8        2.00        1.05      2.93 o 
  -7   8   8      128.72      124.90      5.23 o 
  -6   8   8       86.12       71.12      4.12 o 
  -5   8   8       35.71       35.64      3.15 o 
  -4   8   8       37.11       35.11      3.10 o 
  -3   8   8       54.53       44.98      3.29 o 
  -2   8   8        0.53       -1.69      1.69 o 
  -1   8   8       11.08       10.77      2.09 o 
   0   8   8       44.14       40.43      3.09 o 
   1   8   8      150.55      155.33      5.08 o 
   2   8   8      187.87      203.25      4.44 o 
   3   8   8       21.41       22.74      2.40 o 
   4   8   8        1.22        2.82      1.67 o 
   5   8   8      223.51      213.30      4.99 o 
   6   8   8       54.02       50.18      3.07 o 
   7   8   8       40.97       44.55      2.99 o 
   8   8   8       18.30       35.79      2.89 o 
   9   8   8        2.74        5.07      2.38 o 
 -13   9   8        5.11       12.29      6.34 o 
 -12   9   8        6.00        0.58      3.78 o 
 -11   9   8        2.74        1.55      3.57 o 
 -10   9   8       12.44       12.63      3.62 o 
  -9   9   8       97.04       91.42      7.51 o 
  -8   9   8      142.00      134.12      6.89 o 
  -7   9   8        7.34       10.70      2.69 o 
  -6   9   8      119.91      106.45      4.99 o 
  -5   9   8      174.86      188.70      9.47 o 
  -4   9   8       97.42      108.31      5.30 o 
  -3   9   8        1.73        5.67      2.23 o 
  -2   9   8      118.01       90.02      5.39 o 
  -1   9   8       22.20       18.94      6.90 o 
   0   9   8        0.00        1.42      1.84 o 
   1   9   8      109.68      129.42      4.51 o 
   2   9   8      172.64      178.70      6.64 o 
   3   9   8       10.75        7.69      1.83 o 
   4   9   8       90.71      106.71      3.96 o 
   5   9   8      153.64      151.53      5.76 o 
   6   9   8      111.53      113.08      5.28 o 
   7   9   8       17.38       13.15      2.26 o 
   8   9   8        9.76        8.85      2.20 o 
   9   9   8        0.32        2.97      2.25 o 
 -12  10   8        0.31       -2.73      2.73 o 
 -11  10   8        2.90        5.38      3.13 o 
 -10  10   8       38.65       43.62      4.06 o 
  -9  10   8        6.45        8.61      2.94 o 
  -8  10   8        2.12        1.35      2.58 o 
  -7  10   8       85.70       89.22      4.83 o 
  -6  10   8        0.33        1.21      2.31 o 
  -5  10   8        6.88        8.89      2.63 o 
  -4  10   8       13.97       11.94      3.76 o 
  -3  10   8        1.75        0.39      2.10 o 
  -2  10   8       58.71       55.74      5.08 o 
  -1  10   8      178.83      143.36      7.06 o 
   0  10   8        9.90       11.86      2.38 o 
   1  10   8       48.75       60.64      3.87 o 
   2  10   8       30.64       30.05      2.70 o 
   3  10   8      263.46      286.84      5.61 o 
   4  10   8      246.84      282.13      5.62 o 
   5  10   8        1.14       -1.68      1.68 o 
   6  10   8       26.26       26.16      2.57 o 
   7  10   8       13.95       14.12      2.39 o 
   8  10   8       10.94        3.99      2.26 o 
 -12  11   8        0.09       -3.23      3.23 o 
 -11  11   8       12.67        3.36      2.54 o 
 -10  11   8        4.51        1.25      3.03 o 
  -9  11   8        7.71        3.97      2.78 o 
  -8  11   8       23.35       17.88      3.31 o 
  -7  11   8      155.61      165.28      6.22 o 
  -6  11   8       22.69       22.22      3.19 o 
  -5  11   8        2.62        1.92      2.52 o 
  -4  11   8        0.01        4.10      2.34 o 
  -3  11   8        0.95        4.13      7.38 o 
  -2  11   8       21.06       20.42      4.41 o 
  -1  11   8       59.70       41.80      4.47 o 
   0  11   8       13.86       12.12      3.32 o 
   1  11   8        0.39        0.72      1.71 o 
   2  11   8        8.46        6.52      2.00 o 
   3  11   8       40.97       46.20      3.21 o 
   4  11   8       24.77       24.12      2.72 o 
   5  11   8        0.40       -1.67      1.67 o 
   6  11   8        7.94        6.19      2.12 o 
   7  11   8        6.99        2.26      2.14 o 
   8  11   8        0.04       -2.12      2.12 o 
 -11  12   8        1.43       -3.55      3.55 o 
 -10  12   8        0.03       -4.23      4.23 o 
  -9  12   8       16.12       16.63      3.52 o 
  -8  12   8       27.49       36.15      3.83 o 
  -7  12   8       13.40       12.79      4.03 o 
  -6  12   8        1.53        2.33      2.70 o 
  -5  12   8       35.53       38.94      7.39 o 
  -4  12   8        5.69        5.39      3.21 o 
  -3  12   8        6.47        4.34      3.10 o 
  -2  12   8        9.75        5.58      3.23 o 
  -1  12   8        0.25        1.73      2.74 o 
   0  12   8        0.10        0.87      1.96 o 
   1  12   8        0.15        3.42      2.12 o 
   2  12   8        0.85        4.78      2.06 o 
   3  12   8       10.81       11.13      2.35 o 
   4  12   8       19.79       21.05      2.79 o 
   5  12   8        2.25       -1.94      1.94 o 
   6  12   8        0.00       -1.13      2.26 o 
   7  12   8        0.22        0.56      2.42 o 
 -10  13   8        1.82        1.33      3.65 o 
  -9  13   8       19.93       15.77      4.48 o 
  -8  13   8        1.56        4.90      3.07 o 
  -7  13   8        5.04        2.62      2.83 o 
  -6  13   8       13.78       17.71      3.17 o 
  -5  13   8        6.40        5.85      2.96 o 
  -4  13   8        3.47        3.24      3.31 o 
  -3  13   8        6.03       15.28      3.65 o 
  -2  13   8        0.01       -1.47      2.76 o 
  -1  13   8        4.66        1.36      2.87 o 
   0  13   8        5.29        4.64      2.47 o 
   1  13   8       20.12       19.92      3.05 o 
   2  13   8        6.73       11.23      2.36 o 
   3  13   8        2.42        2.33      2.04 o 
   4  13   8        7.96        5.36      2.29 o 
   5  13   8        1.29       -1.84      2.07 o 
   6  13   8        6.50        9.46      2.68 o 
  -9  14   8        1.53        6.31      5.87 o 
  -8  14   8        4.03        6.64      5.64 o 
  -7  14   8        2.60       10.78      3.37 o 
  -6  14   8        3.53       10.15      3.14 o 
  -5  14   8        1.12        7.83      3.72 o 
  -4  14   8        7.98        2.35      3.74 o 
  -3  14   8        5.05        6.71      3.33 o 
  -2  14   8        6.74        7.81      3.64 o 
  -1  14   8        5.82        9.63      4.60 o 
   0  14   8        0.00        8.65      2.51 o 
   1  14   8       54.95       63.30      6.07 o 
   2  14   8        8.93       12.55      2.86 o 
   3  14   8        0.00        0.70      2.29 o 
   4  14   8        0.05        1.00      2.25 o 
   5  14   8        0.59        3.61      2.44 o 
  -7  15   8        0.37        2.99      4.93 o 
  -6  15   8       39.48       47.49      7.51 o 
  -5  15   8       12.02       21.56      4.47 o 
  -4  15   8        0.13        0.02      4.41 o 
  -3  15   8        4.25       -3.23      3.23 o 
  -2  15   8        1.83       -3.10      3.10 o 
  -1  15   8        0.40        0.58      2.48 o 
   0  15   8        0.68        0.05      2.31 o 
   1  15   8        4.71        7.41      2.81 o 
   2  15   8       27.35       26.75      3.51 o 
   3  15   8        3.12        4.15      4.53 o 
  -5  16   8        4.11       -3.65      4.93 o 
  -4  16   8        7.34        5.98      5.17 o 
  -3  16   8        1.38        4.89      3.81 o 
  -2  16   8        1.09        7.33      3.88 o 
  -1  16   8        0.06       -0.61      3.55 o 
   0  16   8        0.19       -0.55      3.55 o 
   1  16   8        0.18        2.78      3.94 o 
 -15   1   9        3.76       -3.45      3.45 o 
 -14   1   9        0.10        0.43      3.23 o 
 -13   1   9       24.69       23.76      4.21 o 
 -12   1   9       31.54       32.58      4.32 o 
 -11   1   9        0.70        0.80      2.81 o 
 -10   1   9       24.38       33.09      3.45 o 
  -9   1   9        9.91       17.33      2.38 o 
  -8   1   9       32.87       36.64      2.72 o 
  -7   1   9       44.86       41.55      2.73 o 
  -6   1   9       23.80       22.48      2.23 o 
  -5   1   9       10.57       11.35      1.80 o 
  -4   1   9        0.00       -0.40      0.83 o 
  -3   1   9        0.34        0.00      0.74 o 
  -2   1   9       18.06       13.55      1.19 o 
  -1   1   9        1.43        1.87      0.91 o 
   0   1   9       54.66       50.87      2.47 o 
   1   1   9       37.71       43.01      2.18 o 
   2   1   9       30.36       37.75      1.75 o 
   3   1   9      166.36      168.63      3.44 o 
   4   1   9      168.36      162.26      4.17 o 
   5   1   9       55.10       50.76      2.42 o 
   6   1   9       34.17       27.70      2.02 o 
   7   1   9        9.18       13.85      1.83 o 
   8   1   9        4.50        0.08      1.76 o 
   9   1   9        0.64       -2.21      2.21 o 
  10   1   9        0.04       -2.98      2.98 o 
 -15   2   9        1.55        3.94      3.73 o 
 -14   2   9        1.23        3.26      3.64 o 
 -13   2   9        3.71        6.37      3.31 o 
 -12   2   9       22.29       19.59      3.65 o 
 -11   2   9       32.28       26.83      4.00 o 
 -10   2   9       53.07       63.45      4.28 o 
  -9   2   9        0.15       -2.01      2.01 o 
  -8   2   9       32.48       29.10      2.51 o 
  -7   2   9       41.66       48.76      3.09 o 
  -6   2   9      137.07      126.63      3.47 o 
  -5   2   9       20.28       22.71      1.81 o 
  -4   2   9       36.88       37.70      1.69 o 
  -3   2   9        2.67        0.66      0.83 o 
  -2   2   9       11.28        9.54      1.68 o 
  -1   2   9       80.86       87.93      3.04 o 
   0   2   9       13.67       16.56      1.55 o 
   1   2   9       60.95       62.40      2.86 o 
   2   2   9       80.19       80.98      2.49 o 
   3   2   9       95.97       94.76      3.34 o 
   4   2   9       58.66       54.62      2.38 o 
   5   2   9       22.93       24.59      1.88 o 
   6   2   9       62.28       65.39      3.12 o 
   7   2   9        7.80        7.95      2.10 o 
   8   2   9        0.06       -1.30      2.01 o 
   9   2   9        1.05       -2.48      2.48 o 
  10   2   9        0.22       -0.39      2.57 o 
 -14   3   9        1.44       -0.23      3.40 o 
 -13   3   9        0.14        4.34      3.16 o 
 -12   3   9       27.69       33.53      4.51 o 
 -11   3   9       21.87       31.69      3.57 o 
 -10   3   9       40.32       51.04      4.01 o 
  -9   3   9        7.73       16.60      2.84 o 
  -8   3   9       89.17      102.02      4.81 o 
  -7   3   9      121.21      128.44      3.65 o 
  -6   3   9      267.68      271.70      4.57 o 
  -5   3   9       11.89        9.93      1.53 o 
  -4   3   9       28.53       33.70      2.40 o 
  -3   3   9       21.71       20.53      1.49 o 
  -2   3   9        7.45        9.35      1.08 o 
  -1   3   9       31.42       27.34      1.43 o 
   0   3   9        1.03        1.27      1.26 o 
   1   3   9        0.23        0.85      1.51 o 
   2   3   9       74.76       81.99      2.69 o 
   3   3   9        8.04        7.15      1.92 o 
   4   3   9        5.02        3.03      1.52 o 
   5   3   9       37.05       41.78      3.01 o 
   6   3   9        2.67        7.78      1.78 o 
   7   3   9       14.53       12.83      2.41 o 
   8   3   9        3.54        1.50      2.53 o 
   9   3   9        1.59        1.19      2.05 o 
  10   3   9       18.56       23.10      3.24 o 
 -14   4   9        0.63        2.13      3.40 o 
 -13   4   9        0.08        1.71      3.27 o 
 -12   4   9       19.63        8.88      3.38 o 
 -11   4   9       62.19       64.61      4.46 o 
 -10   4   9      111.11      124.51      5.54 o 
  -9   4   9       11.78        2.94      2.34 o 
  -8   4   9       15.69       15.75      2.80 o 
  -7   4   9       17.11       12.43      2.05 o 
  -6   4   9       81.62       81.75      3.05 o 
  -5   4   9       97.07      104.73      3.28 o 
  -4   4   9        3.34        3.37      1.37 o 
  -3   4   9       29.36       25.90      1.86 o 
  -2   4   9       25.19       27.18      1.46 o 
  -1   4   9       22.25       23.17      2.05 o 
   0   4   9      349.66      347.87      6.10 o 
   1   4   9      332.98      309.19      6.04 o 
   2   4   9       69.45       76.13      3.21 o 
   3   4   9       15.54       15.62      1.83 o 
   4   4   9       15.50       13.96      1.87 o 
   5   4   9       41.52       37.60      2.59 o 
   6   4   9        0.15        1.45      1.66 o 
   7   4   9        8.59       13.90      2.21 o 
   8   4   9       31.02       32.43      3.96 o 
   9   4   9       90.19      100.92      4.71 o 
  10   4   9        4.72        2.43      2.39 o 
 -14   5   9        8.18        7.05      6.81 o 
 -13   5   9        1.38        4.78      3.44 o 
 -12   5   9        4.45        3.68      2.79 o 
 -11   5   9        0.54       -2.43      2.43 o 
 -10   5   9        0.04       -1.58      2.27 o 
  -9   5   9        0.03       -0.10      2.22 o 
  -8   5   9        0.55       -1.76      1.76 o 
  -7   5   9       16.39       14.92      2.14 o 
  -6   5   9        0.24       -1.52      1.52 o 
  -5   5   9        1.54        0.99      1.40 o 
  -4   5   9       23.29       26.39      2.15 o 
  -3   5   9       75.02       76.49      3.17 o 
  -2   5   9      263.32      274.81      4.99 o 
  -1   5   9        0.05        0.81      1.73 o 
   0   5   9      364.49      330.90     10.58 o 
   1   5   9      398.25      373.39      6.68 o 
   2   5   9      146.05      145.41      4.30 o 
   3   5   9       29.35       33.50      2.37 o 
   4   5   9       44.29       50.48      2.80 o 
   5   5   9        2.43        1.13      1.56 o 
   6   5   9        0.67       -1.55      1.55 o 
   7   5   9       56.03       48.22      3.05 o 
   8   5   9      158.78      178.88      5.27 o 
   9   5   9        8.35       13.82      2.91 o 
 -14   6   9        9.09       25.33      4.57 o 
 -13   6   9        5.64        7.09      3.61 o 
 -12   6   9        0.11       -2.61      2.61 o 
 -11   6   9        6.34        7.64      2.83 o 
 -10   6   9       54.67       66.33      4.37 o 
  -9   6   9       70.57       81.38      4.51 o 
  -8   6   9        1.09        0.33      1.73 o 
  -7   6   9        3.55        1.23      2.10 o 
  -6   6   9        0.43       -1.63      1.89 o 
  -5   6   9       59.28       58.77      3.68 o 
  -4   6   9       39.20       33.10      2.94 o 
  -3   6   9       71.76       64.55      3.75 o 
  -2   6   9      221.25      208.79      8.03 o 
  -1   6   9       24.86       28.63      2.34 o 
   0   6   9        2.49        0.21      1.26 o 
   1   6   9       74.17       70.90      3.48 o 
   2   6   9        5.60        3.77      1.56 o 
   3   6   9        3.17        1.29      1.58 o 
   4   6   9        2.97       -0.67      1.60 o 
   5   6   9        0.13       -1.59      1.59 o 
   6   6   9       11.68        3.99      2.06 o 
   7   6   9       15.67       10.82      2.23 o 
   8   6   9       19.13       15.80      2.43 o 
   9   6   9        0.86       -2.08      2.08 o 
 -13   7   9        1.87        2.23      3.48 o 
 -12   7   9        5.62        7.42      4.44 o 
 -11   7   9        0.61        5.47      2.69 o 
 -10   7   9        4.31       -2.39      2.39 o 
  -9   7   9        8.96       10.73      2.69 o 
  -8   7   9        1.17        0.60      2.20 o 
  -7   7   9       13.68       14.07      2.89 o 
  -6   7   9        0.01       -0.95      2.09 o 
  -5   7   9        4.09        0.82      1.93 o 
  -4   7   9       13.52       10.07      2.20 o 
  -3   7   9        2.06        0.22      1.86 o 
  -2   7   9       17.87       18.63      2.45 o 
  -1   7   9       14.09       14.01      2.33 o 
   0   7   9        5.04        3.69      1.60 o 
   1   7   9       14.72       15.64      2.80 o 
   2   7   9       18.50       13.06      1.88 o 
   3   7   9       21.49       13.28      1.91 o 
   4   7   9        1.90       -0.47      1.57 o 
   5   7   9        1.47        2.28      1.73 o 
   6   7   9        4.29        3.97      2.13 o 
   7   7   9        0.49        4.31      3.21 o 
   8   7   9        0.09        5.82      2.85 o 
   9   7   9        4.27        7.30      2.46 o 
 -13   8   9        1.61       18.26      6.81 o 
 -12   8   9        1.94        6.88      4.07 o 
 -11   8   9        4.03        8.94      3.88 o 
 -10   8   9        0.39       -1.51      3.31 o 
  -9   8   9        0.91        4.61      2.61 o 
  -8   8   9       11.73       11.05      2.96 o 
  -7   8   9        6.10        8.64      2.59 o 
  -6   8   9        7.50        7.59      2.78 o 
  -5   8   9       57.63       46.52      3.60 o 
  -4   8   9       14.03       15.76      2.89 o 
  -3   8   9        0.08       -0.91      1.89 o 
  -2   8   9        0.09        5.26      2.74 o 
  -1   8   9      140.65      109.49      6.23 o 
   0   8   9        2.24        1.24      1.95 o 
   1   8   9        2.12        3.99      1.86 o 
   2   8   9        1.78       -1.30      1.54 o 
   3   8   9        0.65        0.90      1.66 o 
   4   8   9        0.46        4.68      1.82 o 
   5   8   9        3.87        0.39      1.80 o 
   6   8   9        4.98        3.20      1.94 o 
   7   8   9       26.74       30.54      2.76 o 
   8   8   9        0.58        2.49      2.12 o 
 -12   9   9        0.94       -3.64      3.64 o 
 -11   9   9        4.51       -0.23      3.90 o 
 -10   9   9        7.58        8.82      3.20 o 
  -9   9   9       13.40       13.23      4.02 o 
  -8   9   9        0.52        2.51      3.00 o 
  -7   9   9        0.01       -2.38      2.38 o 
  -6   9   9       17.30       12.65      2.70 o 
  -5   9   9        4.84        3.17      2.47 o 
  -4   9   9      175.44      174.64     10.79 o 
  -3   9   9       45.87       26.90      2.97 o 
  -2   9   9       25.21       13.62      3.15 o 
  -1   9   9        2.49       -1.62      2.42 o 
   0   9   9       25.83       29.48      9.01 o 
   1   9   9        1.99       -0.02      2.23 o 
   2   9   9        0.58        1.21      1.65 o 
   3   9   9       18.86       23.19      2.36 o 
   4   9   9        0.95       -1.75      1.76 o 
   5   9   9        2.24       -0.05      1.71 o 
   6   9   9        0.05        0.34      1.96 o 
   7   9   9       22.74        9.39      2.34 o 
   8   9   9       11.81       10.91      2.44 o 
 -12  10   9        0.79        1.28      4.05 o 
 -11  10   9        4.11       -2.71      3.78 o 
 -10  10   9       11.75        8.59      3.11 o 
  -9  10   9        0.02       -2.61      2.61 o 
  -8  10   9        0.03        5.73      2.91 o 
  -7  10   9       12.93        5.84      4.13 o 
  -6  10   9       43.01       49.31      4.02 o 
  -5  10   9       15.74       18.53      2.99 o 
  -4  10   9       40.34       40.39      3.63 o 
  -3  10   9       83.14       70.17      5.45 o 
  -2  10   9        1.84       -2.54      2.54 o 
  -1  10   9        0.32       -0.43      5.08 o 
   0  10   9        0.34        2.46      2.81 o 
   1  10   9       52.22       58.94      3.43 o 
   2  10   9      152.50      177.57      5.41 o 
   3  10   9       71.33       86.32      3.73 o 
   4  10   9        1.72       -1.65      1.65 o 
   5  10   9        0.11        2.68      2.04 o 
   6  10   9       15.86       12.27      2.44 o 
   7  10   9        0.66        1.19      2.17 o 
 -11  11   9        3.51        1.82      3.26 o 
 -10  11   9       18.16       21.45      3.60 o 
  -9  11   9       41.15       42.30      4.28 o 
  -8  11   9       12.01        8.79      3.14 o 
  -7  11   9        2.18       -2.18      2.31 o 
  -6  11   9       31.40       39.98      7.69 o 
  -5  11   9       63.17       66.43      4.42 o 
  -4  11   9        5.28        8.02      4.12 o 
  -3  11   9        6.04        1.26      3.14 o 
  -2  11   9        4.48        2.49      5.08 o 
  -1  11   9        5.81        7.16      5.75 o 
   0  11   9       21.27       15.38      3.54 o 
   1  11   9       63.88       78.31      4.64 o 
   2  11   9       81.27       92.16      4.42 o 
   3  11   9        3.76        9.10      2.37 o 
   4  11   9        0.07       -1.82      1.82 o 
   5  11   9        6.43       -1.92      1.92 o 
   6  11   9        7.66        1.52      2.25 o 
 -10  12   9       19.88       14.85      8.15 o 
  -9  12   9        0.00       -0.23      3.14 o 
  -8  12   9        0.02        1.16      2.83 o 
  -7  12   9       14.09       15.02      3.20 o 
  -6  12   9       31.72       39.14      3.87 o 
  -5  12   9        9.82       12.94      3.11 o 
  -4  12   9       10.47        6.12      3.64 o 
  -3  12   9       16.65       17.02      6.23 o 
  -2  12   9        0.19        0.30      2.87 o 
  -1  12   9        0.02        5.35      3.31 o 
   0  12   9        1.91        8.99      3.42 o 
   1  12   9       13.23       11.81      2.86 o 
   2  12   9        6.48       12.69      2.67 o 
   3  12   9       20.91       22.71      2.77 o 
   4  12   9        0.29        2.08      2.03 o 
   5  12   9        0.18        2.07      2.31 o 
  -9  13   9        0.73       -0.67      3.06 o 
  -8  13   9       11.59       18.57      3.55 o 
  -7  13   9        0.04        5.84      3.24 o 
  -6  13   9        2.63       -0.55      2.79 o 
  -5  13   9        8.10        9.69      3.07 o 
  -4  13   9        1.14       -1.48      3.44 o 
  -3  13   9        0.05       13.27      3.74 o 
  -2  13   9       10.20       11.84      3.67 o 
  -1  13   9        0.73        6.80      3.93 o 
   0  13   9        2.21        7.44      2.58 o 
   1  13   9        0.83        2.19      2.37 o 
   2  13   9       14.13       10.96      2.76 o 
   3  13   9        0.86       -2.13      2.13 o 
   4  13   9       47.39       44.86      3.56 o 
  -8  14   9       26.42       32.44      4.29 o 
  -7  14   9       30.79       27.51      3.96 o 
  -6  14   9       16.52       20.92      5.79 o 
  -5  14   9        0.41        0.33      4.70 o 
  -4  14   9        0.40        3.91      3.78 o 
  -3  14   9        1.26        3.42      5.94 o 
  -2  14   9        0.16        1.22      3.30 o 
  -1  14   9        0.02        9.19      2.74 o 
   0  14   9        3.29       10.06      3.70 o 
   1  14   9        0.95       -1.50      2.51 o 
   2  14   9        0.23        4.41      2.61 o 
   3  14   9        4.44       19.42      3.69 o 
  -5  15   9        0.07        8.79      4.14 o 
  -4  15   9        0.05        8.39      3.97 o 
  -3  15   9        4.04        0.31      4.70 o 
  -2  15   9        0.14       -0.64      3.50 o 
  -1  15   9        0.90       10.03      2.94 o 
   0  15   9        4.11        4.24      2.69 o 
   1  15   9        2.22        4.81      2.87 o 
 -14   0  10       16.07       45.50      7.98 o 
 -13   0  10        2.97        6.64      5.40 o 
 -12   0  10       29.25       30.88      6.34 o 
 -11   0  10       49.75       55.46      7.51 o 
 -10   0  10       24.81       34.69      4.23 o 
  -9   0  10       16.66       24.48      6.61 o 
  -8   0  10       26.08       41.29      4.21 o 
  -7   0  10       24.23       23.29      3.48 o 
  -6   0  10        0.25       -1.61      2.25 o 
  -5   0  10       53.57       49.13      4.07 o 
  -4   0  10      145.90      160.43      3.93 o 
  -3   0  10       23.46       27.45      3.43 o 
  -2   0  10       56.28       64.78      3.04 o 
  -1   0  10       50.54       45.84      5.20 o 
   0   0  10      227.85      245.67      6.06 o 
   1   0  10      127.77      154.37      5.29 o 
   2   0  10       17.81       12.94      3.27 o 
   3   0  10       48.42       46.98      3.94 o 
   4   0  10        3.66        4.47      1.85 o 
   5   0  10      156.22      140.89      7.74 o 
   6   0  10       15.09        9.57      3.38 o 
   7   0  10       35.10       24.08      3.07 o 
   8   0  10        0.17        0.94      2.45 o 
   9   0  10        6.06       10.38      4.34 o 
 -14   1  10        2.71        1.77      3.64 o 
 -13   1  10        2.43       12.52      4.05 o 
 -12   1  10       19.01       14.85      3.90 o 
 -11   1  10      107.85      111.65      7.14 o 
 -10   1  10       41.06       42.49      3.74 o 
  -9   1  10       80.71       77.47      3.79 o 
  -8   1  10        3.28       -1.54      1.81 o 
  -7   1  10       36.00       37.71      2.87 o 
  -6   1  10      171.74      186.28      5.65 o 
  -5   1  10       33.66       36.34      2.24 o 
  -4   1  10        6.48        6.38      1.21 o 
  -3   1  10        8.52        5.81      1.24 o 
  -2   1  10       10.26        6.82      1.16 o 
  -1   1  10       18.00       22.66      1.81 o 
   0   1  10       25.29       14.43      2.37 o 
   1   1  10       92.43      107.49      3.46 o 
   2   1  10      158.93      176.26      4.54 o 
   3   1  10       10.53        8.19      1.47 o 
   4   1  10        1.15        0.35      1.28 o 
   5   1  10        2.32        2.49      1.49 o 
   6   1  10       20.56       13.09      1.89 o 
   7   1  10       10.89        2.30      2.01 o 
   8   1  10        5.34        0.71      2.04 o 
   9   1  10        4.43       -2.16      2.16 o 
 -14   2  10       12.85       17.18      4.73 o 
 -13   2  10       15.56       14.12      4.05 o 
 -12   2  10        4.46        4.93      3.54 o 
 -11   2  10       33.13       39.08      3.83 o 
 -10   2  10       11.75       13.56      2.91 o 
  -9   2  10      110.22      115.55      6.09 o 
  -8   2  10        1.31        0.17      1.87 o 
  -7   2  10       14.24       11.60      2.16 o 
  -6   2  10       52.33       62.65      3.23 o 
  -5   2  10       11.00       10.26      1.76 o 
  -4   2  10      110.56      109.78      3.13 o 
  -3   2  10      337.54      355.85      4.14 o 
  -2   2  10       66.06       67.02      2.35 o 
  -1   2  10      103.09      110.71      4.22 o 
   0   2  10      723.18      730.76      7.62 o 
   1   2  10      386.81      384.29      6.34 o 
   2   2  10        8.03        9.20      1.46 o 
   3   2  10        4.91        3.90      1.45 o 
   4   2  10        5.02        1.99      1.60 o 
   5   2  10      117.57      109.95      4.70 o 
   6   2  10       26.45       21.55      2.37 o 
   7   2  10       41.57       50.00      3.18 o 
   8   2  10       24.30       27.37      3.01 o 
   9   2  10        9.39        5.29      2.67 o 
 -14   3  10        0.97        0.06      3.73 o 
 -13   3  10       18.00       13.85      5.27 o 
 -12   3  10       33.02       19.14      4.21 o 
 -11   3  10       20.02        8.34      2.89 o 
 -10   3  10        0.72       -0.78      2.39 o 
  -9   3  10        7.92        7.99      2.66 o 
  -8   3  10       38.21       35.19      3.29 o 
  -7   3  10        0.03       -1.66      1.66 o 
  -6   3  10       25.80       25.05      2.16 o 
  -5   3  10       74.57       74.62      3.19 o 
  -4   3  10      177.89      179.96      3.90 o 
  -3   3  10      320.34      298.67      6.54 o 
  -2   3  10       68.36       76.69      2.53 o 
  -1   3  10        1.38        0.54      1.09 o 
   0   3  10      267.15      272.96      5.18 o 
   1   3  10      288.05      293.11      6.09 o 
   2   3  10       20.07       18.75      2.05 o 
   3   3  10       87.68       91.83      3.64 o 
   4   3  10        5.85        5.94      1.77 o 
   5   3  10       27.82       20.19      3.09 o 
   6   3  10        1.07       -1.67      1.67 o 
   7   3  10      110.58      112.19      4.31 o 
   8   3  10       46.12       54.57      3.34 o 
   9   3  10        0.87       -2.20      2.20 o 
 -14   4  10        2.13        1.20      3.81 o 
 -13   4  10        2.66        9.85      3.94 o 
 -12   4  10        3.11       -1.15      2.78 o 
 -11   4  10       25.10       29.81      3.71 o 
 -10   4  10       57.62       41.69      4.68 o 
  -9   4  10        1.33       -1.48      2.28 o 
  -8   4  10       19.90       26.23      4.31 o 
  -7   4  10       56.36       46.84      3.05 o 
  -6   4  10       15.55       14.84      1.86 o 
  -5   4  10      178.91      186.47      3.99 o 
  -4   4  10       63.08       56.27      2.63 o 
  -3   4  10       29.77       29.08      2.12 o 
  -2   4  10       97.98       93.93      3.05 o 
  -1   4  10      170.69      175.69      4.10 o 
   0   4  10       25.99       25.44      2.44 o 
   1   4  10        2.58        1.18      1.72 o 
   2   4  10        1.81       -1.43      1.43 o 
   3   4  10        1.00        0.56      2.80 o 
   4   4  10        1.43       -1.57      1.57 o 
   5   4  10        2.76        0.16      1.71 o 
   6   4  10       35.35       32.72      3.18 o 
   7   4  10       12.65       10.04      2.24 o 
   8   4  10        9.68        8.10      2.35 o 
   9   4  10       22.13       34.18      3.26 o 
 -13   5  10        5.03        2.23      4.60 o 
 -12   5  10       12.75       12.20      3.19 o 
 -11   5  10        5.35        7.18      3.03 o 
 -10   5  10        8.80        1.83      2.45 o 
  -9   5  10        0.03       -0.44      2.94 o 
  -8   5  10        5.60        0.36      2.34 o 
  -7   5  10        5.28        8.76      1.98 o 
  -6   5  10        1.74        1.17      2.80 o 
  -5   5  10       11.92       13.75      1.94 o 
  -4   5  10        0.00        2.69      1.67 o 
  -3   5  10       19.22       23.49      2.78 o 
  -2   5  10        1.81        4.74      1.75 o 
  -1   5  10       24.09       18.89      2.28 o 
   0   5  10       94.53       96.97      4.05 o 
   1   5  10        0.24       -1.49      1.49 o 
   2   5  10       10.58       10.33      1.81 o 
   3   5  10       35.71       37.90      2.66 o 
   4   5  10        3.68       -0.24      1.63 o 
   5   5  10       11.22        5.51      2.02 o 
   6   5  10       16.19       25.11      2.63 o 
   7   5  10        0.81       -1.23      1.99 o 
   8   5  10       26.76       32.95      3.02 o 
 -13   6  10        0.34        1.27      3.73 o 
 -12   6  10        0.00       -2.74      2.74 o 
 -11   6  10       10.38       14.32      3.18 o 
 -10   6  10        2.41        1.74      3.06 o 
  -9   6  10        5.34        5.19      3.40 o 
  -8   6  10        0.00       -2.30      2.30 o 
  -7   6  10        2.44        2.98      2.31 o 
  -6   6  10        2.54        0.89      2.10 o 
  -5   6  10        6.98        5.42      2.24 o 
  -4   6  10        1.85        1.73      1.97 o 
  -3   6  10        1.26        5.77      2.06 o 
  -2   6  10        1.66       -1.31      1.93 o 
  -1   6  10        5.89        7.80      2.21 o 
   0   6  10      111.42      117.81      5.26 o 
   1   6  10        0.27       -1.58      1.58 o 
   2   6  10       13.18       15.36      2.06 o 
   3   6  10        3.49        8.05      1.82 o 
   4   6  10        0.07       -1.71      1.71 o 
   5   6  10        4.51        2.24      1.92 o 
   6   6  10        5.33        4.51      2.41 o 
   7   6  10       24.34       30.28      2.89 o 
   8   6  10        7.53       -1.84      2.19 o 
 -13   7  10        7.15        5.62      5.56 o 
 -12   7  10        5.59       21.99      4.81 o 
 -11   7  10        3.10        0.73      4.60 o 
 -10   7  10        4.57        6.82      3.81 o 
  -9   7  10        7.89        1.76      3.31 o 
  -8   7  10        5.15        5.33      2.52 o 
  -7   7  10        0.08       -2.14      2.14 o 
  -6   7  10        0.06        0.21      3.14 o 
  -5   7  10       32.37       23.98      2.98 o 
  -4   7  10      113.76       96.66      5.10 o 
  -3   7  10        0.13       -0.51      1.87 o 
  -2   7  10       11.45       13.62      3.15 o 
  -1   7  10       44.91       47.67      3.72 o 
   0   7  10       33.49       35.00      2.81 o 
   1   7  10      107.69      106.91      4.46 o 
   2   7  10       13.79        8.34      1.90 o 
   3   7  10       48.97       49.66      3.02 o 
   4   7  10        2.16        2.83      1.74 o 
   5   7  10        0.02       -0.23      1.76 o 
   6   7  10        1.57       -0.89      1.89 o 
   7   7  10        3.07       -1.19      1.97 o 
   8   7  10        4.59        2.66      2.70 o 
 -12   8  10        1.39        4.21      4.00 o 
 -11   8  10        6.68        7.46      4.79 o 
 -10   8  10        0.65        3.63      3.71 o 
  -9   8  10        8.85        6.71      2.88 o 
  -8   8  10        1.10        2.09      2.50 o 
  -7   8  10       20.16       23.72      4.08 o 
  -6   8  10       29.95       19.79      2.94 o 
  -5   8  10       16.54       17.26      2.92 o 
  -4   8  10       41.61       40.53      3.52 o 
  -3   8  10       62.69       61.12      7.03 o 
  -2   8  10       34.82       42.91      4.40 o 
  -1   8  10       40.02       29.75      3.84 o 
   0   8  10       32.05       34.74      4.33 o 
   1   8  10       61.89       63.86      4.19 o 
   2   8  10        6.22        4.02      1.88 o 
   3   8  10        5.87        6.95      1.93 o 
   4   8  10        3.86        1.91      1.74 o 
   5   8  10        0.39        3.81      1.93 o 
   6   8  10        0.24       -1.81      1.81 o 
   7   8  10       27.52       32.22      2.88 o 
 -12   9  10        0.13       -2.66      4.15 o 
 -11   9  10        2.82        1.16      3.88 o 
 -10   9  10        4.40       12.78      4.00 o 
  -9   9  10        1.01        0.72      2.88 o 
  -8   9  10        2.13        3.29      2.78 o 
  -7   9  10        0.58       -2.44      2.44 o 
  -6   9  10        0.00        4.25      2.59 o 
  -5   9  10       17.66       13.97      2.93 o 
  -4   9  10       26.82       22.44      3.16 o 
  -3   9  10        8.11        5.08      2.51 o 
  -2   9  10        6.33        1.78      2.65 o 
  -1   9  10        0.00        0.42      2.52 o 
   0   9  10        4.98        5.56      3.16 o 
   1   9  10        2.06        0.86      1.90 o 
   2   9  10        9.47       11.95      2.13 o 
   3   9  10        3.61       -1.12      1.81 o 
   4   9  10        0.93        0.56      1.80 o 
   5   9  10        0.10       -1.17      1.90 o 
   6   9  10        2.05       -0.75      2.02 o 
 -11  10  10        0.07        4.00      4.21 o 
 -10  10  10        0.01        1.71      4.07 o 
  -9  10  10        1.51        2.27      2.83 o 
  -8  10  10        0.05       -2.40      2.74 o 
  -7  10  10        3.23        1.83      2.79 o 
  -6  10  10       18.52       17.88      3.21 o 
  -5  10  10       26.89       25.67      3.42 o 
  -4  10  10       31.82       39.35      3.79 o 
  -3  10  10        3.58        8.42      3.40 o 
  -2  10  10        3.06        4.48      2.82 o 
  -1  10  10        5.34        9.63      3.32 o 
   0  10  10        9.48       15.87      3.73 o 
   1  10  10        7.20        6.49      2.61 o 
   2  10  10       11.56       12.84      2.33 o 
   3  10  10        2.28        6.77      2.05 o 
   4  10  10        1.18       -1.96      1.96 o 
   5  10  10       10.68       10.12      2.31 o 
   6  10  10        0.62        2.31      2.18 o 
 -10  11  10        4.32        5.85      3.23 o 
  -9  11  10       36.07       45.39      4.30 o 
  -8  11  10        6.92        9.25      3.21 o 
  -7  11  10        3.90        7.72      2.97 o 
  -6  11  10        0.22       -1.86      2.75 o 
  -5  11  10        2.11        0.03      2.75 o 
  -4  11  10       92.59       89.58      5.24 o 
  -3  11  10       14.74       17.03      3.90 o 
  -2  11  10       15.47        9.96      3.27 o 
  -1  11  10        5.80       10.64      3.54 o 
   0  11  10       29.64       25.83      5.08 o 
   1  11  10       13.87        9.87      2.58 o 
   2  11  10        0.02       -2.12      2.12 o 
   3  11  10       11.89        9.96      2.40 o 
   4  11  10        0.02       -0.67      2.09 o 
   5  11  10        2.88        1.14      2.04 o 
  -9  12  10        5.07       15.93      3.67 o 
  -8  12  10        4.39        6.57      5.58 o 
  -7  12  10       16.63       17.13      3.47 o 
  -6  12  10        3.76        2.26      3.21 o 
  -5  12  10        0.06        1.49      2.78 o 
  -4  12  10        1.02        0.27      3.57 o 
  -3  12  10       29.62       36.59      4.88 o 
  -2  12  10       13.13       14.96      3.89 o 
  -1  12  10       55.87       57.90      5.56 o 
   0  12  10       56.28       75.53     10.52 o 
   1  12  10        0.51        1.16      2.30 o 
   2  12  10       72.80      112.10      5.74 o 
   3  12  10       23.09       25.65      3.94 o 
   4  12  10        4.21        5.76      2.42 o 
  -8  13  10        2.39        3.41      3.35 o 
  -7  13  10        0.02       -1.21      3.10 o 
  -6  13  10        9.30        7.60      3.56 o 
  -5  13  10       24.48       38.15      6.71 o 
  -4  13  10       13.33       21.52      4.34 o 
  -3  13  10        1.74       15.18      4.07 o 
  -2  13  10        6.16       16.36      4.11 o 
  -1  13  10        5.40       11.57      3.77 o 
   0  13  10        9.40        6.24      2.81 o 
   1  13  10       50.81       56.55      4.49 o 
   2  13  10       18.22       10.12      4.04 o 
   3  13  10        0.97        7.31      4.23 o 
  -6  14  10        0.52        2.66      4.17 o 
  -5  14  10        3.09        4.27      4.07 o 
  -4  14  10       10.55        9.32      4.21 o 
  -3  14  10        3.92       10.24      4.28 o 
  -2  14  10        4.88        9.66      4.14 o 
  -1  14  10        0.98       11.01      4.70 o 
   0  14  10        7.24       16.47      3.32 o 
 -13   1  11       18.44       11.62      4.48 o 
 -12   1  11        9.25       -0.01      3.88 o 
 -11   1  11        0.80        5.54      2.84 o 
 -10   1  11        2.54        4.40      2.37 o 
  -9   1  11        1.66        3.25      2.18 o 
  -8   1  11       18.40       16.30      2.58 o 
  -7   1  11        0.74       -1.69      1.69 o 
  -6   1  11        0.01        1.07      2.10 o 
  -5   1  11      125.76      132.44      4.48 o 
  -4   1  11       98.52      118.30      3.35 o 
  -3   1  11        0.82        1.88      1.02 o 
  -2   1  11      216.96      232.96      3.95 o 
  -1   1  11       57.33       71.74      3.17 o 
   0   1  11       16.54       11.48      1.90 o 
   1   1  11       38.53       33.21      2.04 o 
   2   1  11        3.94        1.34      1.34 o 
   3   1  11        0.13        0.04      1.40 o 
   4   1  11        2.91        3.67      1.48 o 
   5   1  11        1.62        0.92      1.77 o 
   6   1  11        0.09        0.80      1.90 o 
   7   1  11        5.34        5.46      2.11 o 
   8   1  11        5.83       10.80      2.46 o 
 -13   2  11        0.00       -2.02      3.44 o 
 -12   2  11       10.11        2.12      3.54 o 
 -11   2  11       17.88       15.93      3.29 o 
 -10   2  11       10.38        8.59      2.90 o 
  -9   2  11        2.79        7.17      2.28 o 
  -8   2  11       21.09       26.69      3.29 o 
  -7   2  11        8.47        6.09      2.12 o 
  -6   2  11        0.47        1.77      2.64 o 
  -5   2  11       33.15       29.88      2.43 o 
  -4   2  11       34.77       45.01      2.95 o 
  -3   2  11        1.84        3.72      1.43 o 
  -2   2  11       22.42       24.51      1.84 o 
  -1   2  11      225.94      228.84      4.42 o 
   0   2  11      159.03      168.08      5.94 o 
   1   2  11        2.93        4.71      1.62 o 
   2   2  11       16.41       14.95      2.30 o 
   3   2  11       17.99       20.51      2.06 o 
   4   2  11       61.59       61.93      4.02 o 
   5   2  11        2.28        0.63      1.69 o 
   6   2  11        0.88        4.69      2.09 o 
   7   2  11        2.97        0.51      2.07 o 
   8   2  11        1.31        5.11      2.37 o 
 -13   3  11        2.68        1.19      3.84 o 
 -12   3  11       27.06       26.14      6.02 o 
 -11   3  11        9.16        7.62      3.30 o 
 -10   3  11        1.19        1.74      2.74 o 
  -9   3  11        0.32        0.52      3.94 o 
  -8   3  11       16.19       10.78      2.45 o 
  -7   3  11        7.05        1.06      1.88 o 
  -6   3  11        4.55        2.80      1.87 o 
  -5   3  11       19.78       21.89      2.02 o 
  -4   3  11       20.88       17.73      1.95 o 
  -3   3  11       31.19       30.65      2.54 o 
  -2   3  11        5.51       -0.37      1.54 o 
  -1   3  11      185.74      205.04      5.25 o 
   0   3  11       77.98       94.97      3.78 o 
   1   3  11        2.99        0.78      1.69 o 
   2   3  11        2.49        0.93      1.56 o 
   3   3  11       29.15       33.42      2.61 o 
   4   3  11       76.61       74.08      3.96 o 
   5   3  11       27.58       30.27      2.57 o 
   6   3  11        2.14        1.70      2.48 o 
   7   3  11        1.63        3.47      2.14 o 
   8   3  11        9.41        7.97      5.40 o 
 -13   4  11        0.03       -1.39      3.71 o 
 -12   4  11       11.26       14.32      3.61 o 
 -11   4  11        4.37        9.40      3.21 o 
 -10   4  11        5.36        4.26      2.83 o 
  -9   4  11        2.40       -2.15      2.50 o 
  -8   4  11       35.22       26.39      4.68 o 
  -7   4  11       14.15       12.08      2.30 o 
  -6   4  11        0.01        0.80      1.50 o 
  -5   4  11        1.41        0.57      1.53 o 
  -4   4  11       44.53       42.18      2.78 o 
  -3   4  11        6.67        6.58      1.96 o 
  -2   4  11        5.07        8.00      1.94 o 
  -1   4  11        3.31       -0.36      1.55 o 
   0   4  11        6.95        4.22      1.85 o 
   1   4  11        8.83       10.24      2.31 o 
   2   4  11       13.63       17.45      2.29 o 
   3   4  11        3.93        2.37      2.32 o 
   4   4  11        6.82        4.46      2.00 o 
   5   4  11        2.32        1.69      1.95 o 
   6   4  11       13.49       18.05      2.43 o 
   7   4  11        2.27       -1.86      1.86 o 
 -13   5  11        1.60        3.24      3.97 o 
 -12   5  11        1.41        8.64      3.30 o 
 -11   5  11        1.79        2.78      3.06 o 
 -10   5  11       12.41       13.38      3.33 o 
  -9   5  11       17.52       20.75      3.39 o 
  -8   5  11        4.54        0.70      3.40 o 
  -7   5  11       38.28       38.23      4.65 o 
  -6   5  11        2.62        3.26      1.88 o 
  -5   5  11       15.23       12.50      2.65 o 
  -4   5  11       20.73       27.48      3.03 o 
  -3   5  11        0.19       -0.55      1.86 o 
  -2   5  11        0.10        0.26      1.97 o 
  -1   5  11       17.06       21.97      2.98 o 
   0   5  11       56.66       60.30      4.74 o 
   1   5  11       30.39       36.64      3.16 o 
   2   5  11        0.64       -2.20      2.20 o 
   3   5  11        3.37        1.89      1.71 o 
   4   5  11       13.61       13.26      2.24 o 
   5   5  11        0.00       -1.75      1.75 o 
   6   5  11        8.93       13.60      2.45 o 
   7   5  11        4.44        6.91      2.44 o 
 -12   6  11        9.18       14.65      4.56 o 
 -11   6  11        0.94        3.62      3.81 o 
 -10   6  11        0.07        4.94      5.08 o 
  -9   6  11        0.64       -1.43      3.14 o 
  -8   6  11        0.76        7.57      3.54 o 
  -7   6  11        0.23        0.42      2.28 o 
  -6   6  11       27.68       31.79      3.30 o 
  -5   6  11       21.13       24.56      3.13 o 
  -4   6  11       29.07       31.66      3.11 o 
  -3   6  11        4.47        5.64      2.34 o 
  -2   6  11        4.04       -0.79      2.20 o 
  -1   6  11       16.25       10.82      2.55 o 
   0   6  11       55.78       58.20      4.10 o 
   1   6  11        0.81       -0.53      1.83 o 
   2   6  11        2.32        8.06      1.96 o 
   3   6  11        2.60        0.51      1.80 o 
   4   6  11        0.74        0.34      1.78 o 
   5   6  11        0.28       -1.84      1.84 o 
   6   6  11        4.90        6.90      2.28 o 
   7   6  11        3.36        1.33      2.81 o 
 -12   7  11        0.00        1.89      3.88 o 
 -11   7  11        1.55       -1.92      3.88 o 
 -10   7  11        4.03        2.48      3.78 o 
  -9   7  11        6.52       14.58      4.89 o 
  -8   7  11        0.82       -2.99      2.99 o 
  -7   7  11        8.46       13.69      2.88 o 
  -6   7  11       28.54       28.72      3.69 o 
  -5   7  11       44.01       43.46      3.61 o 
  -4   7  11       18.96       19.59      2.92 o 
  -3   7  11        0.54        2.55      2.35 o 
  -2   7  11        2.12       -0.35      2.52 o 
  -1   7  11        0.32        8.37      2.63 o 
   0   7  11        0.97        0.06      2.20 o 
   1   7  11        0.79        1.63      1.83 o 
   2   7  11        1.65        3.83      1.85 o 
   3   7  11        6.71        3.88      2.03 o 
   4   7  11        1.69       -0.25      1.79 o 
   5   7  11        1.04        1.29      1.95 o 
   6   7  11       23.21       38.99      3.09 o 
 -11   8  11        0.29        6.06      3.77 o 
 -10   8  11        0.00        0.38      3.78 o 
  -9   8  11        1.14       -1.70      3.26 o 
  -8   8  11        1.27        7.75      2.94 o 
  -7   8  11        8.88        5.71      4.12 o 
  -6   8  11        2.65        8.14      2.73 o 
  -5   8  11        1.85        0.09      2.35 o 
  -4   8  11       20.19       21.21      3.05 o 
  -3   8  11       36.78       41.16      4.45 o 
  -2   8  11        2.79        0.34      2.87 o 
  -1   8  11       11.31       11.08      3.27 o 
   0   8  11       20.23       14.17      2.94 o 
   1   8  11        7.07        5.49      2.82 o 
   2   8  11        2.13        2.57      2.01 o 
   3   8  11        2.29        3.53      1.98 o 
   4   8  11        2.51       -0.88      1.96 o 
   5   8  11        8.23       13.11      2.49 o 
   6   8  11        4.77        3.18      2.34 o 
 -11   9  11        9.08       20.92      4.78 o 
 -10   9  11        0.33       -3.72      3.72 o 
  -9   9  11        0.00        4.78      3.84 o 
  -8   9  11        2.02       13.70      3.11 o 
  -7   9  11        0.02        3.71      2.72 o 
  -6   9  11        0.06        2.89      2.61 o 
  -5   9  11        1.05       -2.23      2.23 o 
  -4   9  11        6.76       10.56      2.72 o 
  -3   9  11        1.12       -3.06      4.22 o 
  -2   9  11        1.34       -0.18      2.98 o 
  -1   9  11       18.86       25.84      4.12 o 
   0   9  11       18.88       21.85      4.05 o 
   1   9  11       17.22       16.09      3.24 o 
   2   9  11        0.45        4.53      2.06 o 
   3   9  11        2.28        1.07      2.54 o 
   4   9  11        0.25       -1.87      1.87 o 
   5   9  11        1.22        2.16      2.06 o 
 -10  10  11        0.62       -2.14      3.89 o 
  -9  10  11        3.81        4.53      3.24 o 
  -8  10  11        5.77       14.30      3.31 o 
  -7  10  11        0.93       -2.45      2.49 o 
  -6  10  11        9.34       22.81      3.52 o 
  -5  10  11        5.20        5.66      4.06 o 
  -4  10  11       10.15        2.95      3.12 o 
  -3  10  11       13.17       14.18      3.81 o 
  -2  10  11        0.96        5.19      3.21 o 
  -1  10  11        1.75        5.14      3.33 o 
   0  10  11       14.32       26.35      4.79 o 
   1  10  11        8.95       10.70      2.69 o 
   2  10  11        0.38        4.41      2.69 o 
   3  10  11       10.75        7.78      2.60 o 
   4  10  11        2.45       -1.10      1.98 o 
  -9  11  11       11.38       20.88      3.76 o 
  -8  11  11        3.41       12.75      3.70 o 
  -7  11  11        4.49        5.83      3.11 o 
  -6  11  11        0.08       -0.36      2.82 o 
  -5  11  11        7.42        3.41      4.89 o 
  -4  11  11        2.80        7.47      4.41 o 
  -3  11  11       42.14       41.65      5.31 o 
  -2  11  11        1.89        4.20      3.30 o 
  -1  11  11       19.82       36.09      4.68 o 
   0  11  11        9.02       11.95      2.75 o 
   1  11  11        3.39        4.96      2.68 o 
   2  11  11        7.67        7.85      2.78 o 
   3  11  11        1.28        3.14      2.66 o 
  -7  12  11        1.40        5.80      3.38 o 
  -6  12  11        0.15        2.58      2.98 o 
  -5  12  11       10.91       15.60      4.47 o 
  -4  12  11       17.23       27.68      4.68 o 
  -3  12  11        2.79        8.90      3.90 o 
  -2  12  11        2.82        6.72      3.67 o 
  -1  12  11        3.25        1.69      3.34 o 
   0  12  11        2.31        0.42      2.62 o 
   1  12  11        0.67        3.39      2.50 o 
   2  12  11        3.72        4.02      2.86 o 
  -5  13  11        4.76       12.80      4.12 o 
  -4  13  11       22.71       24.07      5.05 o 
  -3  13  11       10.44       14.75      4.17 o 
  -2  13  11        0.29        3.49      3.94 o 
  -1  13  11       11.72       17.29      3.16 o 
   0  13  11       36.45       34.18      5.02 o 
 -13   0  12        3.90       15.28      6.34 o 
 -12   0  12        1.01       -0.33      5.64 o 
 -11   0  12       16.16       16.96      4.51 o 
 -10   0  12        8.47       15.94      4.70 o 
  -9   0  12        0.19       -2.79      3.07 o 
  -8   0  12        5.12        4.46      2.98 o 
  -7   0  12        1.53        4.17      2.87 o 
  -6   0  12        0.22        0.82      2.71 o 
  -5   0  12       27.92       34.82      4.14 o 
  -4   0  12      313.38      385.61     11.70 o 
  -3   0  12       84.43       78.97      4.47 o 
  -2   0  12     1219.39     1363.13     17.41 o 
  -1   0  12      230.60      232.32      6.72 o 
   0   0  12       30.71       32.09      3.41 o 
   1   0  12       51.85       52.06      3.22 o 
   2   0  12        1.33        3.57      2.27 o 
   3   0  12       28.03       26.66      3.15 o 
   4   0  12        0.09       -2.31      3.31 o 
   5   0  12       12.99        9.84      3.73 o 
   6   0  12        5.49        3.05      3.38 o 
 -12   1  12       20.61       12.23      4.45 o 
 -11   1  12        1.96       -2.85      2.85 o 
 -10   1  12        0.76        3.53      2.52 o 
  -9   1  12        0.63       -1.72      2.19 o 
  -8   1  12        0.83        0.37      2.20 o 
  -7   1  12        2.35        5.25      2.15 o 
  -6   1  12        0.25       -0.04      1.90 o 
  -5   1  12        4.31        4.69      1.92 o 
  -4   1  12       24.19       37.89      3.11 o 
  -3   1  12      476.19      533.14      9.46 o 
  -2   1  12       41.00       36.39      2.79 o 
  -1   1  12      108.33      122.42      3.91 o 
   0   1  12       25.15       31.50      3.24 o 
   1   1  12       17.55       23.33      1.95 o 
   2   1  12        0.03       -1.50      1.50 o 
   3   1  12        4.38       10.90      2.12 o 
   4   1  12        0.27        2.50      1.94 o 
   5   1  12        0.35       -1.43      1.96 o 
   6   1  12        0.53       -1.28      2.11 o 
 -12   2  12        4.28        8.22      3.56 o 
 -11   2  12        6.12        3.42      3.15 o 
 -10   2  12       10.46        3.96      2.90 o 
  -9   2  12        8.72        1.36      2.30 o 
  -8   2  12        0.24        0.95      2.13 o 
  -7   2  12        0.72       -0.84      1.95 o 
  -6   2  12        2.31        2.22      2.03 o 
  -5   2  12       32.49       39.40      3.60 o 
  -4   2  12       10.36       11.67      1.96 o 
  -3   2  12       57.43       54.68      2.63 o 
  -2   2  12       17.83        9.48      1.76 o 
  -1   2  12        0.59       -1.74      1.74 o 
   0   2  12        4.40        2.84      1.95 o 
   1   2  12       19.80       26.82      2.27 o 
   2   2  12        5.84        6.07      1.81 o 
   3   2  12        0.78        2.37      1.81 o 
   4   2  12        9.81       20.59      2.31 o 
   5   2  12        2.69       -0.45      2.02 o 
   6   2  12       16.39       15.49      2.60 o 
 -12   3  12        0.01       12.67      3.52 o 
 -11   3  12        0.15       -2.71      3.06 o 
 -10   3  12        2.13       -0.26      2.74 o 
  -9   3  12        1.48        2.08      2.70 o 
  -8   3  12        0.00       -0.45      2.20 o 
  -7   3  12        0.29       -2.02      2.02 o 
  -6   3  12        5.61        0.62      1.99 o 
  -5   3  12       49.51       51.32      3.21 o 
  -4   3  12       13.48        9.79      2.14 o 
  -3   3  12        5.72        4.46      2.01 o 
  -2   3  12        4.67        3.92      2.41 o 
  -1   3  12       32.75       39.17      3.83 o 
   0   3  12       27.69       32.64      2.70 o 
   1   3  12        7.65        6.40      1.89 o 
   2   3  12       18.19       13.93      2.16 o 
   3   3  12        2.14        3.50      1.82 o 
   4   3  12        9.18        8.82      2.02 o 
   5   3  12        5.61        8.29      2.01 o 
   6   3  12        3.44        4.28      2.15 o 
 -12   4  12        0.89       -0.52      3.98 o 
 -11   4  12        0.00       -2.92      2.92 o 
 -10   4  12        7.97       -1.02      2.83 o 
  -9   4  12        2.50        3.16      2.93 o 
  -8   4  12        1.78       -0.43      2.64 o 
  -7   4  12       47.07       61.13      4.12 o 
  -6   4  12        2.42       -2.23      2.23 o 
  -5   4  12       16.49       15.73      3.70 o 
  -4   4  12        0.63        4.46      2.33 o 
  -3   4  12        4.55       -0.08      1.84 o 
  -2   4  12       28.14       29.67      3.32 o 
  -1   4  12        2.44        4.36      2.52 o 
   0   4  12        5.43        8.64      2.10 o 
   1   4  12      101.27      103.97      5.41 o 
   2   4  12        4.26        4.61      1.81 o 
   3   4  12       17.13       18.11      2.27 o 
   4   4  12        0.18       -1.06      1.97 o 
   5   4  12        0.32       -1.89      1.89 o 
   6   4  12        4.30        0.15      2.15 o 
 -12   5  12        0.00        1.09      3.40 o 
 -11   5  12       18.84       24.83      4.88 o 
 -10   5  12       10.80       12.21      4.40 o 
  -9   5  12        6.57        5.31      3.73 o 
  -8   5  12        0.72        2.40      9.11 o 
  -7   5  12       17.91       14.63      3.88 o 
  -6   5  12       32.63       35.48      4.51 o 
  -5   5  12        1.88        1.64      3.72 o 
  -4   5  12        0.25        1.50      3.09 o 
  -3   5  12       18.11       20.72      3.24 o 
  -2   5  12        0.22       -1.87      2.14 o 
  -1   5  12        0.49       -0.67      2.33 o 
   0   5  12       22.91       33.05      6.15 o 
   1   5  12        1.74        3.43      1.71 o 
   2   5  12       24.89       31.95      3.61 o 
   3   5  12        5.15        4.95      2.02 o 
   4   5  12        2.11        1.60      1.99 o 
   5   5  12       32.10       25.37      2.83 o 
 -11   6  12        1.02        1.22      3.89 o 
 -10   6  12        1.37       -2.71      3.30 o 
  -9   6  12       11.39        4.24      3.88 o 
  -8   6  12        3.22       -3.24      5.94 o 
  -7   6  12       17.67       18.94      7.29 o 
  -6   6  12        2.38        3.48      2.43 o 
  -5   6  12        3.48        3.98      3.61 o 
  -4   6  12        1.08       -0.81      2.16 o 
  -3   6  12        0.00        2.28      2.28 o 
  -2   6  12        0.00       -2.00      2.00 o 
  -1   6  12        0.01        5.78      2.62 o 
   0   6  12        0.64        4.61      2.72 o 
   1   6  12       13.16       16.64      2.38 o 
   2   6  12        0.21        4.05      1.99 o 
   3   6  12       29.22       27.88      2.78 o 
   4   6  12        5.23        1.35      2.04 o 
   5   6  12        0.00       -1.81      2.10 o 
 -11   7  12        1.56        2.54      4.06 o 
 -10   7  12        0.36        3.39      4.11 o 
  -9   7  12        8.48        8.82      4.06 o 
  -8   7  12        0.01       -1.15      5.85 o 
  -7   7  12        0.12       -3.14      3.14 o 
  -6   7  12       11.36        8.95      2.68 o 
  -5   7  12        0.01        0.41      2.30 o 
  -4   7  12        1.11       -0.33      3.47 o 
  -3   7  12       20.78       14.13      3.50 o 
  -2   7  12        4.68        0.55      2.99 o 
  -1   7  12        4.69        8.50      3.04 o 
   0   7  12        2.54        1.19      2.46 o 
   1   7  12       13.81        3.53      3.42 o 
   2   7  12       11.31        8.02      2.19 o 
   3   7  12        7.79        7.74      2.08 o 
   4   7  12        4.99        2.20      2.71 o 
   5   7  12        0.90       -0.45      3.57 o 
 -10   8  12        5.25        4.91      4.06 o 
  -9   8  12        2.32        6.11      4.28 o 
  -8   8  12        0.12       -0.87      3.55 o 
  -7   8  12        1.52       -2.65      2.65 o 
  -6   8  12        1.20        3.06      2.70 o 
  -5   8  12        2.58        3.62      3.71 o 
  -4   8  12        6.01        8.15      2.94 o 
  -3   8  12        0.87       -0.73      4.03 o 
  -2   8  12        0.32        8.11      3.14 o 
  -1   8  12        1.96        3.76      3.21 o 
   0   8  12        3.14       -2.48      2.48 o 
   1   8  12        7.89        3.39      2.27 o 
   2   8  12        1.54        4.77      2.33 o 
   3   8  12        0.68       -0.38      2.07 o 
   4   8  12        9.39        6.51      2.29 o 
  -9   9  12        3.83        4.84      4.17 o 
  -8   9  12        0.57        0.02      3.43 o 
  -7   9  12        0.13        5.40      2.82 o 
  -6   9  12       24.61       26.84      3.68 o 
  -5   9  12        3.91        1.89      2.58 o 
  -4   9  12        0.15        4.73      3.27 o 
  -3   9  12        9.69       12.13      3.30 o 
  -2   9  12        7.14        9.57      3.61 o 
  -1   9  12       10.96       10.51      3.90 o 
   0   9  12        6.41        7.09      3.64 o 
   1   9  12        0.88        2.29      2.65 o 
   2   9  12        0.39       -0.39      2.42 o 
   3   9  12        2.11        0.44      2.16 o 
  -8  10  12        0.10        4.92      3.22 o 
  -7  10  12        8.19       15.82      3.49 o 
  -6  10  12        0.08        3.43      2.99 o 
  -5  10  12        2.35        4.29      2.97 o 
  -4  10  12        3.70       12.91      3.71 o 
  -3  10  12        0.22       -1.73      2.99 o 
  -2  10  12        2.22       15.69      3.78 o 
  -1  10  12        1.25       10.77      3.93 o 
   0  10  12        0.64        0.85      2.58 o 
   1  10  12       36.79       38.94      3.91 o 
   2  10  12        7.20       11.88      3.05 o 
  -7  11  12        0.92       -0.67      3.42 o 
  -6  11  12        2.85        4.17      3.79 o 
  -5  11  12        7.10       18.48      4.31 o 
  -4  11  12        8.28       12.92      4.23 o 
  -3  11  12        1.37       -0.62      3.38 o 
  -2  11  12        7.12        6.63      3.50 o 
  -1  11  12        2.58        4.15      4.03 o 
   0  11  12        2.35        7.46      3.12 o 
   1  11  12        0.04        1.99      4.23 o 
  -4  12  12        4.17       11.62      5.17 o 
  -3  12  12        4.43        4.23      3.84 o 
  -2  12  12        1.01       -1.33      3.99 o 
 -11   1  13        2.49        4.65      3.25 o 
 -10   1  13        0.81        1.57      2.55 o 
  -9   1  13        0.50        1.62      2.49 o 
  -8   1  13        0.50        0.93      2.31 o 
  -7   1  13       10.07        6.72      2.43 o 
  -6   1  13       25.92       27.47      2.81 o 
  -5   1  13        0.01        2.01      2.08 o 
  -4   1  13       79.89       75.79      3.89 o 
  -3   1  13       15.27       18.16      2.30 o 
  -2   1  13       48.96       64.24      3.84 o 
  -1   1  13       11.48        8.56      2.20 o 
   0   1  13       11.40        8.78      2.26 o 
   1   1  13        2.21        4.72      1.83 o 
   2   1  13        4.61        5.35      2.09 o 
   3   1  13        1.19       -0.90      1.98 o 
   4   1  13        5.22        3.15      2.13 o 
   5   1  13        0.05       -2.36      2.36 o 
 -11   2  13        0.47       -0.09      3.22 o 
 -10   2  13        1.91        2.39      3.25 o 
  -9   2  13        1.82        1.30      2.45 o 
  -8   2  13        4.60        5.97      2.48 o 
  -7   2  13        0.61       -0.74      2.17 o 
  -6   2  13        2.36        1.28      2.14 o 
  -5   2  13       17.37       13.88      2.49 o 
  -4   2  13       48.23       51.31      3.88 o 
  -3   2  13        3.75        3.73      3.29 o 
  -2   2  13      124.09      133.24      5.87 o 
  -1   2  13       14.66       19.42      2.83 o 
   0   2  13        0.01       -1.77      1.77 o 
   1   2  13        0.32        1.70      2.19 o 
   2   2  13        0.85        5.17      1.92 o 
   3   2  13        5.32        9.58      2.09 o 
   4   2  13        0.14       -1.95      1.95 o 
   5   2  13        0.32       -1.79      3.71 o 
 -11   3  13        3.16        5.87      3.42 o 
 -10   3  13        0.05       -2.75      2.75 o 
  -9   3  13       11.05        4.91      2.67 o 
  -8   3  13        5.01        3.36      2.48 o 
  -7   3  13        5.61        4.87      2.75 o 
  -6   3  13        4.85       -1.46      2.42 o 
  -5   3  13       17.88       18.86      5.29 o 
  -4   3  13       16.42        8.79      2.65 o 
  -3   3  13        6.53       14.06      2.50 o 
  -2   3  13       38.80       54.26      4.20 o 
  -1   3  13       59.66       76.80      6.22 o 
   0   3  13        0.63       -0.19      1.95 o 
   1   3  13        2.51        6.15      1.91 o 
   2   3  13       11.08        9.04      2.08 o 
   3   3  13        2.67        0.36      1.95 o 
   4   3  13        4.71        5.28      2.10 o 
 -11   4  13        3.62        1.88      4.07 o 
 -10   4  13       13.48       18.63      4.71 o 
  -9   4  13        1.26        4.67      3.90 o 
  -8   4  13       18.02       15.88      3.27 o 
  -7   4  13       38.79       33.98      3.64 o 
  -6   4  13        0.23       -1.24      4.51 o 
  -5   4  13        2.45        0.15      2.98 o 
  -4   4  13        0.30        1.89      2.65 o 
  -3   4  13        0.11        1.48      2.51 o 
  -2   4  13       13.06       13.40      2.98 o 
  -1   4  13        8.47        8.90      2.88 o 
   0   4  13        3.22        2.33      2.36 o 
   1   4  13        7.65        8.58      2.02 o 
   2   4  13       13.15       13.39      2.21 o 
   3   4  13        0.76       -1.89      1.91 o 
   4   4  13        1.95        3.12      2.13 o 
 -10   5  13        0.00       -3.32      3.99 o 
  -9   5  13        1.25        1.90      3.97 o 
  -8   5  13        0.01       -4.41      4.41 o 
  -7   5  13        4.47        4.65      3.82 o 
  -6   5  13        0.26       -1.71      3.40 o 
  -5   5  13        1.83        4.81      3.44 o 
  -4   5  13        4.38        1.58      3.28 o 
  -3   5  13        2.41        4.57      3.40 o 
  -2   5  13        0.25        0.22      2.56 o 
  -1   5  13        0.00        4.17      2.61 o 
   0   5  13        0.27       -2.61      2.61 o 
   1   5  13       45.97       48.81      4.01 o 
   2   5  13        4.82        4.00      1.99 o 
   3   5  13        4.76        3.24      1.99 o 
   4   5  13       24.60       30.23      3.69 o 
 -10   6  13        3.12       -1.40      3.60 o 
  -9   6  13        2.21        7.89      4.11 o 
  -8   6  13        2.13        3.32      3.78 o 
  -7   6  13        8.85        8.04      3.73 o 
  -6   6  13        1.58        3.40      3.31 o 
  -5   6  13        3.68       12.44      2.89 o 
  -4   6  13        3.38        2.20      2.56 o 
  -3   6  13        2.36        7.69      5.66 o 
  -2   6  13        3.71        4.30      3.50 o 
  -1   6  13        0.07       -3.03      3.03 o 
   0   6  13        7.68        5.91      2.88 o 
   1   6  13        6.26       15.76      2.72 o 
   2   6  13        3.23        1.93      2.04 o 
   3   6  13       11.45        8.85      2.29 o 
  -9   7  13        0.20       -2.59      3.88 o 
  -8   7  13        0.53       -3.73      3.73 o 
  -7   7  13        2.37        7.05      3.88 o 
  -6   7  13        7.36        7.18      2.97 o 
  -5   7  13        0.00        3.63      2.58 o 
  -4   7  13        0.12        0.98      2.67 o 
  -3   7  13        0.01        4.14      4.03 o 
  -2   7  13        1.13        0.66      2.99 o 
  -1   7  13        1.33       -2.55      2.55 o 
   0   7  13        1.66        0.62      2.58 o 
   1   7  13        0.01        2.52      2.54 o 
   2   7  13        1.32       -0.31      2.31 o 
  -8   8  13        0.73        2.06      3.81 o 
  -7   8  13        0.39        6.97      4.00 o 
  -6   8  13        2.03        3.72      3.87 o 
  -5   8  13        0.12        5.01      5.09 o 
  -4   8  13        0.33        1.20      3.21 o 
  -3   8  13        0.48       10.72      3.61 o 
  -2   8  13        1.81        9.52      3.67 o 
  -1   8  13        0.66        1.12      3.44 o 
   0   8  13        0.07        5.53      2.95 o 
   1   8  13        0.12        1.07      2.32 o 
   2   8  13        1.04       -3.32      4.70 o 
  -7   9  13        1.50        1.04      3.16 o 
  -6   9  13        2.19        7.17      3.19 o 
  -5   9  13        1.40        7.02      4.04 o 
  -4   9  13        3.02        7.09      3.55 o 
  -3   9  13        0.45       -1.08      3.21 o 
  -2   9  13        0.09       -1.16      3.83 o 
  -1   9  13        8.14       15.29      4.38 o 
   0   9  13       24.95       27.81      3.58 o 
  -5  10  13        1.31       15.63      4.40 o 
  -4  10  13        0.35       -0.83      7.00 o 
  -3  10  13        0.00       -2.61      3.38 o 
  -2  10  13        0.08        6.17      3.78 o 
 -10   0  14        0.27        5.70      4.23 o 
  -9   0  14        1.20        6.72      4.22 o 
  -8   0  14        4.21       18.13      4.79 o 
  -7   0  14        3.40        5.65      3.48 o 
  -6   0  14        5.32        7.39      3.73 o 
  -5   0  14        1.71       -0.59      3.23 o 
  -4   0  14        4.19       -0.05      3.21 o 
  -3   0  14       29.49       24.57      5.87 o 
  -2   0  14       19.36        9.30      5.17 o 
  -1   0  14        1.06        7.88      3.71 o 
   0   0  14        0.93       -3.04      3.04 o 
   1   0  14       15.21       22.13      4.57 o 
   2   0  14        8.22       11.40      4.07 o 
   3   0  14        5.01       14.94      6.11 o 
 -10   1  14        0.33        1.73      2.62 o 
  -9   1  14        0.00       -2.46      2.46 o 
  -8   1  14        9.85        5.64      2.63 o 
  -7   1  14        9.77       12.38      2.66 o 
  -6   1  14       16.45       22.76      2.95 o 
  -5   1  14       51.88       49.90      3.53 o 
  -4   1  14       39.46       38.87      3.22 o 
  -3   1  14       30.83       38.52      6.81 o 
  -2   1  14       17.79       11.86      3.97 o 
  -1   1  14       13.74       20.07      3.42 o 
   0   1  14       36.80       39.92      3.24 o 
   1   1  14        1.60        1.54      2.21 o 
   2   1  14        0.10       -1.97      1.97 o 
   3   1  14        0.63        3.65      3.82 o 
  -9   2  14        0.14       -0.33      2.56 o 
  -8   2  14        4.88        2.44      2.49 o 
  -7   2  14        0.03       -2.39      2.39 o 
  -6   2  14       23.70       24.99      3.58 o 
  -5   2  14       25.15       34.34      3.61 o 
  -4   2  14        0.01        2.51      3.74 o 
  -3   2  14       28.53       24.57      6.58 o 
  -2   2  14        0.77        8.44      2.86 o 
  -1   2  14       54.27       63.32      4.78 o 
   0   2  14        7.69       13.23      2.79 o 
   1   2  14        0.15       -1.11      1.83 o 
   2   2  14        3.19        2.25      2.21 o 
  -9   3  14        6.46        2.31      3.30 o 
  -8   3  14        1.68        1.92      4.20 o 
  -7   3  14        5.66        5.75      3.01 o 
  -6   3  14       15.79       21.78      4.23 o 
  -5   3  14        1.28        5.15      3.49 o 
  -4   3  14       22.04       22.75      4.40 o 
  -3   3  14       54.26       56.64      5.39 o 
  -2   3  14        1.89        4.18      2.86 o 
  -1   3  14        1.48        0.10      3.60 o 
   0   3  14        0.14        6.32      2.96 o 
   1   3  14        0.55        4.92      2.04 o 
   2   3  14        0.73        6.69      2.18 o 
  -9   4  14        0.10       -1.06      3.71 o 
  -8   4  14        6.13        9.10      4.21 o 
  -7   4  14       10.26        9.35      3.97 o 
  -6   4  14        0.17        6.10      3.73 o 
  -5   4  14        4.01        5.72      3.44 o 
  -4   4  14       36.20       32.61      6.52 o 
  -3   4  14       33.28       33.02      4.78 o 
  -2   4  14        1.26        1.89      2.83 o 
  -1   4  14       11.69       15.80      6.02 o 
   0   4  14        0.99       -2.23      2.75 o 
   1   4  14        1.54        0.19      2.18 o 
   2   4  14        0.20        4.79      2.08 o 
  -8   5  14        0.16       -3.83      3.90 o 
  -7   5  14        1.75        8.93      4.14 o 
  -6   5  14        1.42       -0.97      3.40 o 
  -5   5  14        0.00       -2.31      3.27 o 
  -4   5  14        4.17       12.43      3.97 o 
  -3   5  14        0.00       -2.71      3.27 o 
  -2   5  14        2.91       -0.27      3.95 o 
  -1   5  14        3.62        3.09      2.90 o 
   0   5  14        0.02        1.36      2.94 o 
   1   5  14        4.87        3.53      2.57 o 
  -7   6  14        0.15       -4.88      5.08 o 
  -6   6  14       12.56        7.61      4.14 o 
  -5   6  14        1.47        1.89      3.81 o 
  -4   6  14        7.74        9.13      3.89 o 
  -3   6  14       12.66        5.87      3.57 o 
  -2   6  14        7.81       15.05      4.34 o 
  -1   6  14        5.11        3.26      2.90 o 
   0   6  14        0.05        2.58      2.38 o 
  -6   7  14       11.20       17.71      4.40 o 
  -5   7  14       19.36       25.05      3.83 o 
  -4   7  14        0.49       -0.66      3.83 o 
  -3   7  14        4.63        7.42      3.73 o 
  -2   7  14        9.71       18.18      5.94 o 
  -1   7  14       30.40       47.33      5.62 o 
  -4   8  14        0.12       10.63      4.93 o 
  -3   8  14        0.20       17.27      5.87 o 
  -7   1  15        0.26        0.38      2.54 o 
  -6   1  15        0.10        0.54      2.80 o 
  -5   1  15        3.69        6.46      3.10 o 
  -4   1  15        9.27       16.27      5.64 o 
  -3   1  15        3.07       11.96      4.93 o 
  -2   1  15        1.62       14.28      6.11 o 
  -1   1  15       10.50       21.59      6.58 o 
  -6   2  15        1.99        6.06      3.73 o 
  -5   2  15        0.78        7.59      3.81 o 
  -4   2  15        0.07       12.62      5.40 o 
  -3   2  15        1.80        5.31      5.40 o 
  -2   2  15        0.08       -2.99      4.93 o 
  -1   2  15        1.34       -2.79      2.79 o 
  -6   3  15        0.85       -2.30      4.12 o 
  -5   3  15       21.17       18.01      4.60 o 
  -4   3  15       12.95       14.94      5.87 o 
  -3   3  15        2.92       23.58      6.58 o 
  -2   3  15        8.60       20.85      4.47 o 
  -5   4  15       14.91       12.29      6.34 o 
  -4   4  15        1.67       13.28      5.87 o 
  -3   4  15        1.17        6.64      6.11 o 
                                                 
